# Supplementary material for: Sexual intraspecific recombination but not de novo origin governs the genesis of new apomictic genotypes in Potentilla puberula (Rosaceae)
Source: Taxon. Author manuscript; Available in PMC 2019 Feb 20. (PMC6382066)
Supplement: Electronic Supplement 2 [file NIHMS81441-supplement-Electronic_Supplement_2.xlsx]

## Sheet: Table S3
Electr. Suppl. 2 to: Sexual intraspecific recombination but not de novo origin governs the genesis of new apomictic genotypes in Potentilla puberula (Rosaceae) Flavia Domizia Nardi, Christoph Dobeš, Dorothee Müller, Tobias Grasegger, Tuuli Myllynen, Henar Alonso-Marcos & Andreas Tribsch Taxon 67: 1108–1131(https://doi.org/10.12705/676.8) DOI: https://doi.org/10.12705/676.8.S2 (Electronic Suppleme…
Table S3. Flow cytometric measurements of 2139 individuals of studied Potentilla L. species. Particle counts, mean fluorescence and coefficient of variation (CV) of both sample and standard, as well the sample : standard ratio (Sm/St) and the inferred ploidy level are reported.
			Standard			Sample
Taxon	Individual	Population	Count	Mean	CV	Count	Mean	CV	Sm/St	Ploidy
P. puberula	005_51	5	603	199.46	2.2	1424	95.96	3.21	0.4811	5
P. puberula	005_54	5	650	200.81	1.78	1409	98.66	3.91	0.4913	5
P. puberula	005_55	5	636	206.46	1.39	751	99.98	2.2	0.4843	5
P. puberula	005_61	5	599	202.66	2	600	99.91	2.47	0.493	5
P. puberula	005_52	5	1005	196.76	2.03	568	96.37	3.23	0.4898	5
P. puberula	005_53	5	563	199.92	1.59	569	96.5	3.56	0.4827	5
P. puberula	005_56	5	369	196.5	1.61	754	96.19	2.88	0.4895	5
P. puberula	005_57	5	466	200.91	1.63	476	99.14	2.24	0.4935	5
P. puberula	005_58	5	489	202.97	1.7	850	99.6	2.85	0.4907	5
P. puberula	005_59	5	999	199.03	1.64	371	97.26	1.58	0.4887	5
P. puberula	005_60	5	395	198.56	2.33	1032	95.87	2.98	0.4828	5
P. puberula	005_62	5	688	203.59	2.59	435	99.35	4.48	0.488	5
P. puberula	006_54	6	282	202.39	2.31	660	78.08	3.38	0.3858	4
P. puberula	006_55	6	851	199.35	1.52	837	118.21	2.27	0.593	6
P. puberula	006_57	6	311	200.27	1.3	731	80.41	2.9	0.4015	4
P. puberula	006_58	6	219	201.21	1.83	845	80.1	4.18	0.3981	4
P. puberula	006_61	6	673	202.07	1.68	1059	79.45	3.16	0.3932	4
P. puberula	006_51	6	330	200.57	1.41	806	80.45	3.46	0.4011	4
P. puberula	006_52	6	310	201.73	1.81	797	78.94	3.73	0.3913	4
P. puberula	006_53	6	453	199.17	1.53	603	78.69	3.94	0.3951	4
P. puberula	006_56	6	374	199.01	1.74	887	76.62	3.29	0.385	4
P. puberula	006_59	6	518	201.58	1.51	500	79.61	3.31	0.3949	4
P. puberula	006_60	6	277	201.25	1.64	1125	73.99	3.46	0.3677	4
P. puberula	006_62	6	424	200.82	1.37	674	79.59	3.21	0.3963	4
P. puberula	007_53	7	435	200.87	2.41	827	76.52	3.84	0.3809	4
P. puberula	007_54	7	342	200.57	2.16	598	76.86	6.03	0.3832	4
P. puberula	007_59	7	467	201.83	2.13	874	78.49	4.3	0.3889	4
P. puberula	007_61	7	338	201.04	1.7	878	78.37	3.76	0.3898	4
P. puberula	007_62	7	485	198.03	1.99	402	132.25	2.43	0.6678	7
P. puberula	007_63	7	501	199.56	1.6	387	135.91	2.27	0.681	7
P. puberula	007_65	7	392	200.71	1.8	1386	133.92	2.15	0.6672	7
P. puberula	007_66	7	923	199.5	1.59	400	134.69	2.06	0.6751	7
P. puberula	007_51	7	189	199.66	1.62	797	79.38	3.81	0.3976	4
P. puberula	007_52	7	1215	197.95	1.82	678	78.53	4.62	0.3967	4
P. puberula	007_55	7	600	202.54	1.94	526	79.53	3.78	0.3927	4
P. puberula	007_56	7	706	198.49	2.43	542	76.89	5.14	0.3874	4
P. puberula	007_57	7	359	199.12	1.51	1359	74.75	3.51	0.3754	4
P. puberula	007_58	7	974	200.91	1.64	475	81.2	4	0.4042	4
P. puberula	007_60	7	348	197.58	1.67	462	76.5	2.2	0.3872	4
P. puberula	007_64	7	646	198.57	1.35	517	135.45	2.05	0.6821	7
P. puberula	016_51	16	787	199.62	2.31	755	97.06	3.62	0.4862	5
P. puberula	016_52	16	970	197.5	1.82	337	96.3	3.28	0.4876	5
P. puberula	016_54	16	476	202.46	2.35	574	98.75	2.89	0.4878	5
P. puberula	016_57	16	372	199.96	2.48	789	98.9	3.99	0.4946	5
P. puberula	016_46	16	529	201.99	1.79	869	100.3	2.82	0.4966	5
P. puberula	016_47	16	986	199.99	1.68	331	98.27	2.15	0.4914	5
P. puberula	016_48	16	818	203.21	2.72	1403	100.88	3.41	0.4964	5
P. puberula	016_49	16	1367	199.04	2.01	507	99.56	2.35	0.5002	5
P. puberula	016_50	16	870	197.79	1.97	696	96.49	3.19	0.4878	5
P. puberula	016_53	16	330	198.35	1.32	1559	103.42	4.3	0.5214
P. puberula	016_55	16	769	200.3	1.67	834	99.71	2.58	0.4978	5
P. puberula	016_56	16	515	199.52	2.53	734	99.04	3.1	0.4964	5
P. puberula	022_52	22	1277	198.27	2.19	255	98.24	2.77	0.4955	5
P. puberula	022_53	22	389	197.02	1.69	868	98.99	3.43	0.5024	5
P. puberula	022_60	22	358	198.65	2.22	497	96.27	3.1	0.4846	5
P. puberula	022_62	22	1495	201.79	2.2	421	99.53	2.52	0.4932	5
P. puberula	022_51	22	512	203.56	1.98	644	101.51	3.18	0.4987	5
P. puberula	022_54	22	1287	206.54	1.72	361	101.61	1.92	0.492	5
P. puberula	022_55	22	868	198.25	1.5	405	96.81	2.79	0.4883	5
P. puberula	022_56	22	559	197.77	1.72	609	95.71	2.47	0.4839	5
P. puberula	022_57	22	1265	198.89	2.6	447	98.3	3.02	0.4942	5
P. puberula	022_58	22	430	205.9	2.18	633	99.67	3.91	0.4841	5
P. puberula	022_59	22	324	201.1	2.08	861	96.43	2.57	0.4795	5
P. puberula	022_61	22	998	199.63	1.76	805	98.92	3.79	0.4955	5
P. puberula	026_34	26	1803	204.35	1.92	437	100.65	2.39	0.4925	5
P. puberula	026_40	26	764	204.29	2.01	642	99.82	3.27	0.4886	5
P. puberula	026_41	26	1126	200.53	1.68	620	99.25	3.03	0.4949	5
P. puberula	026_42	26	875	197.86	1.92	658	95.09	2.73	0.4806	5
P. puberula	026_32	26	343	199.45	1.71	839	98.96	2.7	0.4962	5
P. puberula	026_33	26	142	199.78	1.11	1259	93.39	2.96	0.4675	5
P. puberula	026_35	26	607	201.62	1.58	618	100.38	2.71	0.4979	5
P. puberula	026_36	26	1820	199.4	2.11	291	98	2.58	0.4915	5
P. puberula	026_37	26	559	199.09	2.13	573	97.39	3.55	0.4892	5
P. puberula	026_38	26	437	200.92	2.01	688	97.56	3.72	0.4856	5
P. puberula	026_39	26	560	198.14	2.28	643	98.89	2.39	0.4991	5
P. puberula	029_42	29	479	198.38	2.09	518	99.04	3.22	0.4992	5
P. puberula	029_43	29	275	200.44	1.44	684	98.78	2.94	0.4928	5
P. puberula	029_44	29	423	201.97	1.51	534	139.32	1.97	0.6898	7
P. puberula	029_45	29	465	199.51	1.74	765	99.37	3.35	0.4981	5
P. puberula	029_47	29	426	199.59	1.75	625	80.79	3.8	0.4048	4
P. puberula	029_48	29	235	199.51	1.68	1716	91.57	2.96	0.459	5
P. puberula	029_49	29	456	199.23	1.89	829	78.41	3.86	0.3936	4
P. puberula	029_51	29	885	198.31	1.39	405	77.12	2.93	0.3889	4
P. puberula	029_52	29	431	198.22	2.28	702	77.8	3.05	0.3925	4
P. puberula	029_41	29	1241	197.31	1.71	259	96.99	1.99	0.4916	5
P. puberula	029_46	29	375	200.14	1.53	463	81.73	5.05	0.4084	4
P. puberula	029_50	29	287	199.17	1.33	556	98.14	2.87	0.4927	5
P. puberula	031_41	31	671	199.76	1.61	552	78.34	3.56	0.3922	4
P. puberula	031_46	31	344	200.17	2.3	659	77.73	4.02	0.3883	4
P. puberula	031_47	31	211	198.39	1.81	1323	72.82	3.84	0.3671	4
P. puberula	031_48	31	343	201.55	1.98	725	80.04	3.32	0.3971	4
P. puberula	031_42	31	1736	199.96	2.88	534	79.48	3.67	0.3975	4
P. puberula	031_43	31	1510	198.87	2.14	342	77.32	3.31	0.3888	4
P. puberula	031_44	31	594	198.77	1.86	629	76.02	3.98	0.3825	4
P. puberula	031_45	31	1411	202.36	1.45	436	78.82	3.22	0.3895	4
P. puberula	031_49	31	848	200.28	3.1	713	79.37	3.14	0.3963	4
P. puberula	031_50	31	781	201.1	1.59	739	79.55	4.41	0.3956	4
P. puberula	031_51	31	1983	194.99	2.8	292	76.69	5.07	0.3933	4
P. puberula	031_52	31	1212	201.4	2.14	485	77.87	3.99	0.3866	4
P. puberula	039_43	39	1003	197.68	2.23	537	97.23	3.16	0.4919	5
P. puberula	039_45	39	899	203.81	2.69	356	98.6	4.81	0.4838	5
P. puberula	039_50	39	779	200.97	2.38	1157	100.49	4.27	0.5	5
P. puberula	039_41	39	562	200.34	1.6	880	101.07	3.52	0.5045	5
P. puberula	039_42	39	493	200.04	1.95	560	100.85	3.37	0.5041	5
P. puberula	039_44	39	1355	199.04	2	460	98.51	2.99	0.4949	5
P. puberula	039_46	39	1159	199.95	2.18	634	97.81	3.14	0.4892	5
P. puberula	039_47	39	1455	200.7	2.34	446	98.8	3.85	0.4923	5
P. puberula	039_48	39	885	199.31	2.77	443	96.65	3.86	0.4849	5
P. puberula	039_49	39	423	203.4	2.06	493	101.04	3.66	0.4968	5
P. puberula	039_51	39	752	199.61	1.73	505	96.75	2.15	0.4847	5
P. puberula	039_52	39	1089	199.77	1.91	656	99.21	3.59	0.4966	5
P. puberula	040_53	40	1094	203.35	2.01	513	72.71	4.03	0.3576	4
P. puberula	040_41	40	1386	199.73	1.91	602	137.27	2.22	0.6873	7
P. puberula	040_42	40	1098	200.1	1.63	262	134.29	1.5	0.6711	7
P. puberula	040_43	40	501	196.69	1.83	495	134.81	2.37	0.6854	7
P. puberula	040_44	40	1588	198.21	2.64	460	118.5	3.38	0.5979	6
P. puberula	040_46	40	1399	201.28	1.79	401	121.55	2.39	0.6039	6
P. puberula	040_47	40	650	200.97	2.65	697	98.88	2.86	0.492	5
P. puberula	040_49	40	794	198.64	1.73	464	116.02	2.48	0.5841	6
P. puberula	040_50	40	910	200.09	1.63	417	116.29	2.24	0.5812	6
P. puberula	040_52	40	1704	200.4	2.28	308	99.9	2.87	0.4985	5
P. puberula	040_54	40	1589	197.26	2.57	416	136.8	3.24	0.6935	7
P. puberula	040_58	40	1475	199.46	1.5	345	100.3	3.37	0.5029	5
P. puberula	040_59	40	1245	197.12	2.58	510	95.37	3.77	0.4838	5
P. puberula	040_40	40	253	200.63	1.64	696	135.39	2.21	0.6748	7
P. puberula	040_45	40	769	199	1.91	961	95.88	2.3	0.4818	5
P. puberula	040_48	40	1166	199.83	1.72	334	96.97	2.33	0.4853	5
P. puberula	040_51	40	1713	195.53	3.11	653	97.56	3.68	0.499	5
P. puberula	040_55	40	908	199.33	1.64	409	96.03	2.49	0.4818	5
P. puberula	040_56	40	1288	200.15	1.62	399	101.27	4.51	0.506	5
P. puberula	040_57	40	550	195.53	2.12	451	133.86	2.97	0.6846	7
P. puberula	043_21	43	1649	205.04	2.06	338	100.38	2.88	0.4896	5
P. puberula	043_24	43	913	197.05	2.39	457	94.27	3.6	0.4784	5
P. puberula	043_26	43	631	200.29	1.55	754	96.65	2.63	0.4826	5
P. puberula	043_17	43	458	199.7	1.68	692	97.27	1.98	0.4871	5
P. puberula	043_18	43	449	197.48	1.8	725	96.41	2.95	0.4882	5
P. puberula	043_19	43	592	199.71	1.72	584	97.94	2.39	0.4904	5
P. puberula	043_20	43	643	197.94	2.04	820	96.02	3.1	0.4851	5
P. puberula	043_22	43	789	198.79	1.41	285	95.83	2.14	0.4821	5
P. puberula	043_23	43	588	202.83	2.83	454	98.76	4.42	0.4869	5
P. puberula	043_25	43	393	197.82	1.82	486	96.66	4.51	0.4886	5
P. puberula	043_27	43	787	200.08	1.48	439	96.98	2.37	0.4847	5
P. puberula	045_31	45	1314	200.33	3.12	262	75.87	3.2	0.3787	4
P. puberula	045_36	45	1154	198.65	1.62	351	96.18	2.12	0.4842	5
P. puberula	045_38	45	499	198.86	2.99	622	97.75	4.36	0.4916	5
P. puberula	045_39	45	954	199.6	1.53	233	76.8	2.91	0.3848	4
P. puberula	045_40	45	902	199.68	2.68	526	97.5	3.89	0.4883	5
P. puberula	045_41	45	717	199.28	2.19	645	98.52	3.32	0.4944	5
P. puberula	045_42	45	395	198.3	2.39	647	78.61	5.26	0.3964	4
P. puberula	045_46	45	443	196.16	2.75	728	78.09	5.42	0.3981	4
P. puberula	045_32	45	1201	201.33	1.7	253	142.44	2.08	0.7075	7
P. puberula	045_33	45	536	199.32	2.46	453	139.38	2.49	0.6993	7
P. puberula	045_34	45	301	198.58	1.6	972	112.9	2.73	0.5685	6
P. puberula	045_35	45	517	200.14	1.75	679	77.81	5.06	0.3888	4
P. puberula	045_37	45	531	201.61	2.74	476	78.09	3.86	0.3873	4
P. puberula	045_43	45	533	199.63	2.93	479	78.61	5.28	0.3938	4
P. puberula	045_44	45	369	204.58	2.94	731	77.04	5.37	0.3766	4
P. puberula	045_45	45	962	199.94	2.35	480	80.07	3.53	0.4005	4
P. puberula	045_47	45	316	200.75	4.29	946	73.79	4.74	0.3676	4
P. puberula	045_48	45	897	199.59	2.16	878	76.6	3.68	0.3838	4
P. puberula	054_13	54	1076	200.34	1.59	304	100.8	3.4	0.5031	5
P. puberula	054_14	54	1066	202.58	1.66	500	79.49	4.32	0.3924	4
P. puberula	054_17	54	770	200.83	1.39	950	101.43	6.67	0.5051	5
P. puberula	054_19	54	788	198.49	1.75	994	96.48	3.09	0.4861	5
P. puberula	054_22	54	505	199.98	2.01	990	100.45	3.47	0.5023	5
P. puberula	054_15	54	1287	202.2	1.99	263	103.07	2.88	0.5097	5
P. puberula	054_16	54	642	199.09	2.19	415	98.61	4.23	0.4953	5
P. puberula	054_20	54	619	198.99	1.43	802	104.51	3.94	0.5252
P. puberula	054_21	54	1003	199.11	1.65	449	97.24	2.13	0.4884	5
P. puberula	054_23	54	668	202.62	1.81	728	101.13	2.81	0.4991	5
P. puberula	054_24	54	491	198.95	1.95	514	106.49	3.35	0.5353
P. puberula	061_07	61	901	201.93	2.55	472	79.89	3.84	0.3956	4
P. puberula	061_18	61	301	196.63	2.77	751	77.87	5.27	0.396	4
P. puberula	061_20	61	482	201.03	3.29	746	72.7	5.05	0.3616	4
P. puberula	061_22	61	482	201.03	3.29	746	72.7	5.05	0.3616	4
P. puberula	061_03	61	365	199.55	1.72	722	78.13	3.54	0.3915	4
P. puberula	061_04	61	419	201.12	1.59	762	79.35	3.86	0.3945	4
P. puberula	061_06	61	476	197.47	2.16	996	78.58	4.26	0.3979	4
P. puberula	061_08	61	832	198.77	1.53	384	76.82	2.9	0.3865	4
P. puberula	061_09	61	263	204.39	2.33	680	79.47	4.9	0.3888	4
P. puberula	061_10	61	313	202.45	3.94	1084	78.01	5.43	0.3853	4
P. puberula	061_11	61	313	202.45	3.94	1084	78.01	5.43	0.3853	4
P. puberula	061_12	61	313	202.45	3.94	1084	78.01	5.43	0.3853	4
P. puberula	061_13	61	255	198.78	1.68	845	76.74	5.02	0.3861	4
P. puberula	061_14	61	644	201.17	2.02	353	80.42	2.59	0.3998	4
P. puberula	061_15	61	301	196.63	2.77	751	77.87	5.27	0.396	4
P. puberula	061_16	61	301	196.63	2.77	751	77.87	5.27	0.396	4
P. puberula	061_17	61	267	198.18	2.33	621	78.14	4.01	0.3943	4
P. puberula	061_19	61	625	198.67	2.34	477	78.31	4.26	0.3942	4
P. puberula	061_21	61	482	201.03	3.29	746	72.7	5.05	0.3616	4
P. puberula	062_02	62	414	201.99	2.06	429	74.63	4.4	0.3695	4
P. puberula	062_04	62	719	200.81	2.15	641	76.69	4.47	0.3819	4
P. puberula	062_06	62	442	198.33	1.9	754	75.76	3.85	0.382	4
P. puberula	062_19	62	560	198.06	2.56	689	75.46	4.26	0.381	4
P. puberula	062_01	62	265	202.43	1.78	641	80.51	4.62	0.3977	4
P. puberula	062_05	62	719	200.81	2.15	641	76.69	4.47	0.3819	4
P. puberula	062_07	62	521	200.71	1.88	1000	79.07	4.85	0.394	4
P. puberula	062_08	62	442	198.33	1.9	754	75.76	3.85	0.382	4
P. puberula	062_14	62	803	199.29	3.94	830	73.63	6.9	0.3695	4
P. puberula	062_15	62	803	199.29	3.94	830	73.63	6.9	0.3695	4
P. puberula	062_18	62	560	198.06	2.56	689	75.46	4.26	0.381	4
P. puberula	062_20	62	521	200.71	1.88	1000	79.07	4.85	0.394	4
P. puberula	062_21	62	437	197.92	2.9	666	70.99	5.64	0.3587	4
P. puberula	062_22	62	333	202.19	1.55	907	76.97	4.33	0.3807	4
P. puberula	063_05	63	451	193.25	4.27	877	74.32	6.2	0.3846	4
P. puberula	063_06	63	451	193.25	4.27	877	74.32	6.2	0.3846	4
P. puberula	063_15	63	730	203.31	2.42	757	76.81	7.06	0.3778	4
P. puberula	063_21	63	728	200.19	1.92	372	78.36	3.46	0.3914	4
P. puberula	063_01	63	337	199.53	1.74	693	78.09	3.07	0.3914	4
P. puberula	063_02	63	337	199.53	1.74	693	78.09	3.07	0.3914	4
P. puberula	063_03	63	341	199.01	2.44	638	77.81	3.9	0.391	4
P. puberula	063_04	63	341	199.01	2.44	638	77.81	3.9	0.391	4
P. puberula	063_07	63	917	199.21	1.52	428	78.07	3.52	0.3919	4
P. puberula	063_08	63	917	199.21	1.52	428	78.07	3.52	0.3919	4
P. puberula	063_09	63	917	199.21	1.52	428	78.07	3.52	0.3919	4
P. puberula	063_14	63	393	199.13	2.29	1003	77.5	5.6	0.3892	4
P. puberula	063_16	63	572	194.99	2.03	592	76.7	6.17	0.3934	4
P. puberula	063_17	63	729	197.6	2.41	612	76.27	5.58	0.386	4
P. puberula	063_18	63	810	194.97	1.8	291	76.66	2.65	0.3932	4
P. puberula	063_20	63	728	200.19	1.92	372	78.36	3.46	0.3914	4
P. puberula	064_01	64	768	199.66	2.36	396	133.4	4.12	0.6681	7
P. puberula	064_02	64	524	196.03	2.45	371	93.66	3.05	0.4778	5
P. puberula	064_03	64	589	205.75	3.39	439	94.64	5.55	0.46	5
P. puberula	064_04	64	908	200.43	1.79	599	97.77	2.4	0.4878	5
P. puberula	064_09	64	376	197.28	2.9	704	97.83	4.86	0.4959	5
P. puberula	064_10	64	620	196.83	2.51	412	150.5	2.65	0.7646	8
P. puberula	064_12	64	666	200.5	2.24	499	77.08	4.18	0.3844	4
P. puberula	064_14	64	726	192.79	2.71	464	73.94	4.79	0.3835	4
P. puberula	064_15	64	318	201.02	1.77	553	77.99	4.64	0.388	4
P. puberula	064_17	64	708	194.36	2.51	440	76.25	4.85	0.3923	4
P. puberula	064_18	64	618	196.97	2.24	655	79.32	6.85	0.4027	4
P. puberula	064_13	64	288	198.72	2.93	739	77.09	4.64	0.3879	4
P. puberula	064_16	64	725	204.57	3.25	534	81.79	5.25	0.3998	4
P. puberula	064_20	64	371	197.16	2.13	768	76.56	6.78	0.3883	4
P. puberula	064_21	64	622	195.65	2.06	696	76.56	4.73	0.3913	4
P. puberula	065_02	65	582	196.87	2.16	561	100.2	5.04	0.509	5
P. puberula	065_04	65	740	191.87	2.22	407	135.55	3.07	0.7065	7
P. puberula	065_07	65	1148	196.23	2.43	470	99	4.94	0.5045	5
P. puberula	065_11	65	750	195.45	1.97	285	138.86	3.51	0.7105	7
P. puberula	065_13	65	484	199.03	2.02	765	97.95	5.32	0.4921	5
P. puberula	065_15	65	776	193.45	1.82	456	132.05	2.86	0.6826	7
P. puberula	065_17	65	490	199.04	2.1	470	98.14	3.82	0.4931	5
P. puberula	065_21	65	304	197.1	1.52	699	134.93	2.12	0.6846	7
P. puberula	065_05	65	592	197.97	2.25	376	99.58	5.85	0.503	5
P. puberula	065_06	65	740	198.3	1.99	700	106.81	6.01	0.5386
P. puberula	065_08	65	282	198.39	1.89	772	127.35	3.55	0.6419
P. puberula	065_09	65	415	188.85	4.84	908	102.63	5.38	0.5434
P. puberula	065_10	65	346	198.34	2.75	680	102.19	5.99	0.5152	5
P. puberula	065_18	65	557	198.23	1.53	1010	97.16	3.12	0.4901	5
P. puberula	066_01	66	576	201.64	1.95	478	140.49	2.52	0.6967	7
P. puberula	066_02	66	558	198.68	2.11	890	103.01	4.41	0.5185	5
P. puberula	066_04	66	672	201.84	2.13	610	100.35	3.79	0.4972	5
P. puberula	066_06	66	930	199.47	2.3	426	158.29	2.37	0.7936	8
P. puberula	066_09	66	452	200.34	2.95	548	98.81	4.24	0.4932	5
P. puberula	066_12	66	595	202.26	1.99	451	141.26	2.95	0.6984	7
P. puberula	066_13	66	1245	207.5	2.38	1451	149.77	4.48	0.7218	7
P. puberula	066_14	66	461	202.08	1.88	589	105.15	4.72	0.5203	5
P. puberula	066_15	66	599	204.84	1.84	921	104.43	3.88	0.5098	5
P. puberula	066_17	66	244	196.95	2.28	674	132.86	4.63	0.6746	7
P. puberula	066_18	66	603	199.81	1.97	674	99.5	3.59	0.498	5
P. puberula	066_03	66	965	196.86	2.69	482	99.05	3.7	0.5031	5
P. puberula	066_05	66	1024	200.18	1.89	308	139.29	2.39	0.6958	7
P. puberula	066_07	66	624	202.07	2.86	421	97.16	3.68	0.4808	5
P. puberula	066_08	66	463	202.81	3.47	776	106.28	6.15	0.524
P. puberula	066_10	66	762	200.83	1.41	643	133.82	2.18	0.6663	7
P. puberula	066_11	66	733	204	1.96	280	141.15	3.05	0.6919	7
P. puberula	066_16	66	641	200.6	1.77	695	99.44	3.21	0.4957	5
P. puberula	066_20	66	522	200.61	1.85	987	132.63	2.49	0.6611	7
P. puberula	066_21	66	403	200.2	2.13	544	136.69	2.72	0.6828	7
P. puberula	067_01	67	867	200.98	1.85	730	116.15	2.55	0.5779	6
P. puberula	067_06	67	1104	200.14	2.02	353	74.74	2.92	0.3734	4
P. puberula	067_12	67	440	198.98	1.84	482	81.95	4.42	0.4119	4
P. puberula	067_18	67	838	200.49	2.38	441	78.51	4	0.3916	4
P. puberula	067_02	67	892	200.63	1.82	1362	77.32	3.97	0.3854	4
P. puberula	067_03	67	327	197.82	3.49	861	77.93	6.36	0.3939	4
P. puberula	067_04	67	327	197.82	3.49	861	77.93	6.36	0.3939	4
P. puberula	067_05	67	329	205.48	2.19	599	82.42	5.24	0.4011	4
P. puberula	067_07	67	329	205.48	2.19	599	82.42	5.24	0.4011	4
P. puberula	067_08	67	525	201.32	2.18	640	81.19	6.3	0.4033	4
P. puberula	067_09	67	525	201.32	2.18	640	81.19	6.3	0.4033	4
P. puberula	067_10	67	525	201.32	2.18	640	81.19	6.3	0.4033	4
P. puberula	067_11	67	810	199.05	2.48	994	80.7	4.4	0.4054	4
P. puberula	067_13	67	769	205.68	1.63	491	82.53	3.69	0.4013	4
P. puberula	067_14	67	769	205.68	1.63	491	82.53	3.69	0.4013	4
P. puberula	067_17	67	1335	200.21	3.17	596	76.15	3.6	0.3804	4
P. puberula	067_19	67	838	200.49	2.38	441	78.51	4	0.3916	4
P. puberula	067_20	67	771	203.24	1.9	620	79.58	4.33	0.3916	4
P. puberula	067_21	67	771	203.24	1.9	620	79.58	4.33	0.3916	4
P. puberula	068_02	68	1206	200.32	1.86	847	78	3.41	0.3894	4
P. puberula	068_04	68	671	197.42	1.43	838	96.48	3.2	0.4887	5
P. puberula	068_05	68	721	200.17	1.59	573	135.36	2.08	0.6762	7
P. puberula	068_06	68	949	198.99	1.64	528	134.15	2.14	0.6742	7
P. puberula	068_07	68	600	201.31	1.7	522	98.35	2.86	0.4885	5
P. puberula	068_10	68	432	202.33	1.82	525	137.39	1.93	0.679	7
P. puberula	068_11	68	811	202.22	2.1	547	136.75	2.68	0.6762	7
P. puberula	068_15	68	775	203.22	1.81	595	77.79	3.21	0.3828	4
P. puberula	068_16	68	481	199.26	2.68	581	132.16	3.33	0.6633	7
P. puberula	068_18	68	793	198.27	2.02	467	96.67	3.02	0.4876	5
P. puberula	068_01	68	790	197.74	2.36	278	130.5	3.28	0.66	7
P. puberula	068_03	68	755	199.85	1.63	429	80.31	5.14	0.4019	4
P. puberula	068_08	68	1057	199.49	1.97	392	135.45	1.99	0.679	7
P. puberula	068_09	68	779	198.05	2.02	800	77.54	4.35	0.3915	4
P. puberula	068_12	68	273	197.62	1.54	474	81.33	3.83	0.4115	4
P. puberula	068_13	68	738	200.79	2.06	693	134.88	2.67	0.6717	7
P. puberula	068_14	68	489	198.5	2.08	829	98.32	3.72	0.4953	5
P. puberula	068_17	68	777	201.18	1.87	563	80.43	3.06	0.3998	4
P. puberula	068_19	68	676	197.54	2.41	616	76.26	3.57	0.386	4
P. puberula	068_20	68	409	197.72	2.55	724	76.05	3.99	0.3846	4
P. puberula	069_05	69	887	199.7	1.64	445	135.04	1.84	0.6762	7
P. puberula	069_07	69	929	200.94	2.96	377	97.86	2.03	0.487	5
P. puberula	069_08	69	987	197.87	2.2	297	96.68	2.25	0.4886	5
P. puberula	069_09	69	344	200.94	2.21	658	98.89	3.62	0.4921	5
P. puberula	069_01	69	733	196.91	2.71	655	96.96	2.48	0.4924	5
P. puberula	069_04	69	960	200.02	1.52	457	99.84	2.65	0.4992	5
P. puberula	069_12	69	901	198.85	2.38	442	99.71	2.74	0.5014	5
P. puberula	069_14	69	442	202.52	2.17	649	103.55	2.42	0.5113	5
P. puberula	069_17	69	619	201.77	2.03	589	101.26	3.06	0.5019	5
P. puberula	069_18	69	700	200.48	2.19	576	99.79	3	0.4978	5
P. puberula	069_19	69	556	201.77	1.66	753	98.93	2.88	0.4903	5
P. puberula	069_20	69	1198	199.23	2.05	548	102.42	3.08	0.5141	5
P. puberula	069_21	69	1049	201.47	1.89	364	102.91	2.13	0.5108	5
P. puberula	070_05	70	1007	197.12	2.46	536	76.79	3.84	0.3896	4
P. puberula	070_09	70	1217	204.17	1.89	456	81.46	3.4	0.399	4
P. puberula	070_16	70	1072	200.36	1.59	332	115.26	1.84	0.5753	6
P. puberula	070_18	70	915	199.48	1.94	644	114.13	3.02	0.5721	6
P. puberula	070_20	70	394	202.37	1.64	804	80.06	3.96	0.3956	4
P. puberula	070_21	70	484	196.75	1.96	762	74.2	4.25	0.3771	4
P. puberula	070_01	70	1445	197.13	2.56	218	77.84	3	0.3949	4
P. puberula	070_02	70	989	198.01	1.81	610	79.37	4.12	0.4008	4
P. puberula	070_03	70	989	198.01	1.81	610	79.37	4.12	0.4008	4
P. puberula	070_04	70	1825	197.71	2.8	238	79.92	3.63	0.4042	4
P. puberula	070_06	70	957	199.09	1.84	471	78.28	3.21	0.3932	4
P. puberula	070_07	70	957	199.09	1.84	471	78.28	3.21	0.3932	4
P. puberula	070_08	70	641	201.67	2.54	873	75.78	5.69	0.3758	4
P. puberula	070_10	70	592	199.1	1.53	941	74.89	3.47	0.3761	4
P. puberula	070_11	70	108	203.84	1.71	911	78.82	4.3	0.3867	4
P. puberula	070_12	70	108	203.84	1.71	911	78.82	4.3	0.3867	4
P. puberula	070_13	70	256	208.23	1.27	1155	80.16	4.89	0.385	4
P. puberula	070_14	70	256	208.23	1.27	1155	80.16	4.89	0.385	4
P. puberula	070_15	70	750	200.13	1.36	659	76.32	2.72	0.3814	4
P. puberula	070_17	70	1125	198.4	1.66	302	75.83	2.57	0.3822	4
P. puberula	070_19	70	394	202.37	1.64	804	80.06	3.96	0.3956	4
P. puberula	071_02	71	789	196.24	2.14	629	76.49	3.37	0.3898	4
P. puberula	071_10	71	393	201.76	2.36	812	76.84	4.39	0.3808	4
P. puberula	071_18	71	1298	200.19	3.02	372	78.93	3.76	0.3943	4
P. puberula	071_19	71	527	197.92	2.49	788	77.77	3.68	0.3929	4
P. puberula	071_01	71	532	200.36	2.02	794	77.13	3.92	0.385	4
P. puberula	071_03	71	589	196.65	1.92	804	78.17	4.71	0.3975	4
P. puberula	071_04	71	706	194.75	1.97	751	75.42	3.38	0.3873	4
P. puberula	071_05	71	664	196.81	1.9	617	76.67	3.84	0.3896	4
P. puberula	071_06	71	480	196.02	1.83	651	77.35	3.98	0.3946	4
P. puberula	071_07	71	276	199.6	2.34	974	78.23	4.51	0.3919	4
P. puberula	071_08	71	1066	197.95	2.31	504	77.75	3.88	0.3928	4
P. puberula	071_09	71	879	204.5	2.92	672	76.09	4.78	0.3721	4
P. puberula	071_11	71	454	195.71	3.13	1061	76.2	5.87	0.3894	4
P. puberula	071_12	71	1107	198.35	2.74	471	75.49	3.12	0.3806	4
P. puberula	071_13	71	945	199.58	3.03	906	76.37	5.2	0.3827	4
P. puberula	071_14	71	933	197.09	2.36	692	77.09	4.42	0.3911	4
P. puberula	071_15	71	583	195.74	2.42	905	76.26	5.17	0.3896	4
P. puberula	071_16	71	530	200.89	3.18	746	74.77	5.16	0.3722	4
P. puberula	071_17	71	1522	199.25	3.61	381	80.37	3.73	0.4034	4
P. puberula	071_20	71	1029	199.53	2.6	752	78.18	4.47	0.3918	4
P. puberula	072_03	72	267	200.53	1.82	663	77.12	3.16	0.3846	4
P. puberula	072_05	72	393	197.5	1.42	661	77.28	2.9	0.3913	4
P. puberula	072_07	72	556	198.18	1.57	612	76.71	3.55	0.3871	4
P. puberula	072_09	72	785	199.25	2.17	673	77.42	4.7	0.3886	4
P. puberula	072_01	72	856	195.26	2.33	619	81.9	3.56	0.4194	4
P. puberula	072_02	72	856	195.26	2.33	619	81.9	3.56	0.4194	4
P. puberula	072_04	72	267	200.53	1.82	663	77.12	3.16	0.3846	4
P. puberula	072_06	72	393	197.5	1.42	661	77.28	2.9	0.3913	4
P. puberula	072_08	72	556	198.18	1.57	612	76.71	3.55	0.3871	4
P. puberula	072_10	72	785	199.25	2.17	673	77.42	4.7	0.3886	4
P. puberula	072_11	72	271	193.98	2.33	641	76	4.26	0.3918	4
P. puberula	072_12	72	271	193.98	2.33	641	76	4.26	0.3918	4
P. puberula	073_06	73	461	199.28	1.8	1026	77.66	4.89	0.3897	4
P. puberula	073_08	73	663	199	1.73	690	77.75	3.56	0.3907	4
P. puberula	073_09	73	711	196.39	1.63	635	76.08	3.92	0.3874	4
P. puberula	073_11	73	876	199.94	1.78	564	77.88	3.23	0.3895	4
P. puberula	073_01	73	725	201.84	2.38	560	79.63	3.93	0.3945	4
P. puberula	073_02	73	725	201.84	2.38	560	79.63	3.93	0.3945	4
P. puberula	073_03	73	943	199.79	2.34	322	78.37	3.61	0.3923	4
P. puberula	073_04	73	943	199.79	2.34	322	78.37	3.61	0.3923	4
P. puberula	073_05	73	461	199.28	1.8	1026	77.66	4.89	0.3897	4
P. puberula	073_07	73	663	199	1.73	690	77.75	3.56	0.3907	4
P. puberula	073_10	73	711	196.39	1.63	635	76.08	3.92	0.3874	4
P. puberula	073_12	73	876	199.94	1.78	564	77.88	3.23	0.3895	4
P. puberula	074_01	74	1029	199.22	2.26	367	138.27	2.69	0.6941	7
P. puberula	074_02	74	951	197.2	2.52	537	131.51	2.55	0.6669	7
P. puberula	074_03	74	692	198.13	2.78	817	94.47	3.86	0.4768	5
P. puberula	074_04	74	908	202.14	2.36	510	102.4	6.43	0.5066	5
P. puberula	074_05	74	1241	200.31	2.97	441	101.44	5.68	0.5064	5
P. puberula	074_06	74	876	203.04	1.92	487	99.31	2.65	0.4891	5
P. puberula	075_01	75	1256	199.23	1.96	282	134.88	2.13	0.677	7
P. puberula	075_02	75	1004	195.88	2.24	477	135.59	3.97	0.6922	7
P. puberula	075_09	75	1334	199.38	2.6	162	134.19	2.3	0.673	7
P. puberula	075_11	75	972	200.47	2.01	394	136.19	2.47	0.6794	7
P. puberula	075_13	75	679	201.58	1.98	391	133.93	2.34	0.6644	7
P. puberula	075_14	75	746	201.35	2.26	382	132.19	2.33	0.6565	7
P. puberula	075_18	75	948	197.55	2.44	236	131.06	2.23	0.6634	7
P. puberula	075_05	75	814	201.6	2.27	494	136.51	2.55	0.6771	7
P. puberula	075_08	75	946	199.72	1.33	248	134.97	1.5	0.6758	7
P. puberula	075_10	75	899	203.86	2.19	250	135.24	2.07	0.6634	7
P. puberula	075_12	75	1288	196.82	3.56	220	126.09	1.81	0.6406
P. puberula	075_15	75	519	205.73	2.52	308	132.16	3.44	0.6424
P. puberula	075_16	75	962	199.41	2.81	328	128.62	2.7	0.645
P. puberula	075_17	75	713	202.6	2.24	392	134.28	2.37	0.6628	7
P. puberula	075_19	75	1353	201.23	2.58	193	132.27	2.28	0.6573	7
P. puberula	075_20	75	1342	203.48	2.79	190	130.73	2.06	0.6425
P. puberula	076_02	76	553	204.18	3.38	717	74.65	3.72	0.3656	4
P. puberula	076_08	76	901	207.98	2.79	419	74.84	4.94	0.3598	4
P. puberula	076_09	76	444	200.79	2	624	72.59	4.54	0.3615	4
P. puberula	076_10	76	481	195.19	2.76	526	75.34	4.53	0.386	4
P. puberula	076_01	76	967	200.78	3.02	608	75.07	5.77	0.3739	4
P. puberula	076_03	76	629	201.45	3.68	803	74.44	3.94	0.3695	4
P. puberula	076_04	76	836	198.43	2.84	508	73.28	4.67	0.3693	4
P. puberula	076_06	76	286	202.21	2.67	843	75.7	4.64	0.3744	4
P. puberula	076_07	76	1132	200.41	3.38	879	75.6	3.93	0.3772	4
P. puberula	076_11	76	327	203.32	2.18	717	79.96	4.09	0.3933	4
P. puberula	076_12	76	621	190.7	3.01	510	76.66	3.69	0.402	4
P. puberula	076_13	76	465	197.79	2.81	627	74.97	4.42	0.379	4
P. puberula	076_14	76	545	198.97	3.09	794	78.8	4.52	0.396	4
P. puberula	076_15	76	651	197.51	3.18	797	76.82	4.92	0.3889	4
P. puberula	077_16	77	424	201.66	2.7	515	77.31	3.37	0.3834	4
P. puberula	077_19	77	799	199.73	3.14	479	79.51	3.7	0.3981	4
P. puberula	077_21	77	283	198.32	1.82	730	74.63	4.53	0.3763	4
P. puberula	077_02	77	236	199.81	3.56	608	76.52	3.85	0.383	4
P. puberula	077_04	77	656	197.67	3.6	493	75.09	3.89	0.3799	4
P. puberula	077_05	77	732	199.37	2.16	475	77.27	2.96	0.3876	4
P. puberula	077_06	77	1136	199.89	3.71	821	76.47	4.03	0.3826	4
P. puberula	077_07	77	687	196.66	2.85	467	75.99	2.55	0.3864	4
P. puberula	077_08	77	1057	198.73	2.46	542	76.93	3.85	0.3871	4
P. puberula	077_09	77	1165	201.06	2.67	312	79.21	3.06	0.394	4
P. puberula	077_10	77	717	200.34	1.98	482	77.64	3.79	0.3875	4
P. puberula	077_11	77	1619	198.38	3.16	235	75.82	2.64	0.3822	4
P. puberula	077_12	77	589	204.54	2.12	690	80.51	3.85	0.3936	4
P. puberula	077_13	77	830	199.88	2.53	428	77.59	3.32	0.3882	4
P. puberula	077_15	77	327	196.63	2.25	695	75.37	4.24	0.3833	4
P. puberula	077_17	77	464	197.16	3.51	599	79.99	4.57	0.4057	4
P. puberula	077_18	77	536	201.78	2.58	546	78.6	3.41	0.3895	4
P. puberula	077_20	77	229	199.07	3.15	500	82.09	3.37	0.4124	4
P. puberula	078_01	78	423	203.13	2.84	1126	80.11	4.38	0.3944	4
P. puberula	078_08	78	526	199.42	1.32	780	75.76	3.15	0.3799	4
P. puberula	078_09	78	738	199.27	1.43	564	75.97	2.78	0.3812	4
P. puberula	078_10	78	1140	200.96	1.71	381	114.94	1.89	0.572	6
P. puberula	078_11	78	333	207.72	1.71	711	80.95	3.46	0.3897	4
P. puberula	078_02	78	423	203.13	2.84	1126	80.11	4.38	0.3944	4
P. puberula	078_03	78	322	206.12	2.29	842	79.02	3.62	0.3834	4
P. puberula	078_04	78	322	206.12	2.29	842	79.02	3.62	0.3834	4
P. puberula	078_05	78	264	201.59	2.02	1008	77.49	4.71	0.3844	4
P. puberula	078_06	78	264	201.59	2.02	1008	77.49	4.71	0.3844	4
P. puberula	078_07	78	688	200.49	1.87	651	81.81	7.13	0.4081	4
P. puberula	078_12	78	333	207.72	1.71	711	80.95	3.46	0.3897	4
P. puberula	079_02	79	389	200.22	1.85	681	76.97	3.84	0.3844	4
P. puberula	079_03	79	329	207.16	1.53	816	79.01	4.5	0.3814	4
P. puberula	079_04	79	329	207.16	1.53	816	79.01	4.5	0.3814	4
P. puberula	079_01	79	389	200.22	1.85	681	76.97	3.84	0.3844	4
P. puberula	079_05	79	343	199.13	1.88	802	76.61	4.4	0.3847	4
P. puberula	079_06	79	343	199.13	1.88	802	76.61	4.4	0.3847	4
P. puberula	079_07	79	686	202.43	1.79	721	76.21	3.88	0.3765	4
P. puberula	079_08	79	686	202.43	1.79	721	76.21	3.88	0.3765	4
P. puberula	079_09	79	510	203.25	1.88	743	78.04	3.53	0.384	4
P. puberula	079_10	79	510	203.25	1.88	743	78.04	3.53	0.384	4
P. puberula	079_11	79	430	203.15	1.75	913	76.84	5.17	0.3782	4
P. puberula	079_12	79	430	203.15	1.75	913	76.84	5.17	0.3782	4
P. puberula	080_02	80	697	200.82	1.99	604	136.55	1.83	0.68	7
P. puberula	080_03	80	1001	201.57	1.89	446	99.37	2.62	0.493	5
P. puberula	080_05	80	559	204.44	2.56	776	96.32	3.34	0.4711	5
P. puberula	080_06	80	569	200.01	2.99	765	153.03	3.28	0.7651	8
P. puberula	080_09	80	1229	202.34	2.06	309	159.7	1.47	0.7893	8
P. puberula	080_10	80	687	203.98	2.27	466	138.31	2.13	0.6781	7
P. puberula	080_12	80	1146	195.24	2.19	474	113.73	2.55	0.5825	6
P. puberula	080_18	80	643	203.62	2.34	755	99.44	2.85	0.4884	5
P. puberula	080_01	80	750	200.85	2.8	484	134.4	2.67	0.6692	7
P. puberula	080_04	80	265	199.59	3.09	693	128.3	2.28	0.6428
P. puberula	080_11	80	982	197.98	2.18	426	95.19	3.21	0.4808	5
P. puberula	080_14	80	1105	202.49	2.1	550	137.22	2.25	0.6777	7
P. puberula	080_15	80	635	204.61	1.91	713	99.94	2.76	0.4884	5
P. puberula	080_16	80	830	204.01	2.1	401	102.93	2.36	0.5045	5
P. puberula	080_19	80	303	204.78	1.59	605	161	1.88	0.7862	8
P. puberula	081_09	81	897	200.58	1.64	181	78.14	3	0.3896	4
P. puberula	081_18	81	680	197.48	2.19	532	77.01	3.84	0.39	4
P. puberula	081_01	81	509	201.52	1.66	591	77.79	3.56	0.386	4
P. puberula	081_02	81	890	196.13	1.92	385	75.61	3.29	0.3855	4
P. puberula	081_03	81	674	198.37	1.81	557	77.16	2.89	0.389	4
P. puberula	081_04	81	664	195.21	3.11	435	76.25	3	0.3906	4
P. puberula	081_05	81	498	196.87	2.25	507	76.53	2.88	0.3887	4
P. puberula	081_06	81	828	200.49	1.78	431	78.1	3.23	0.3895	4
P. puberula	081_07	81	884	198.47	1.9	392	78.13	2.43	0.3937	4
P. puberula	081_08	81	723	203.98	1.81	507	79.23	2.45	0.3884	4
P. puberula	081_10	81	642	199.25	1.35	688	76.93	2.21	0.3861	4
P. puberula	081_12	81	335	203.42	1.76	709	78.81	3.64	0.3874	4
P. puberula	081_13	81	688	198.45	1.61	567	77.11	3.28	0.3886	4
P. puberula	081_14	81	908	203.48	1.91	411	81.47	2.59	0.4004	4
P. puberula	081_15	81	488	198.05	1.47	661	78.3	3.08	0.3954	4
P. puberula	081_16	81	1040	202.38	2.02	371	79.35	3.7	0.3921	4
P. puberula	081_17	81	626	200.91	2.02	510	79	2.82	0.3932	4
P. puberula	081_19	81	566	198.59	2.27	506	77.6	4.12	0.3908	4
P. puberula	081_20	81	515	199.69	1.58	599	76.87	3.08	0.3849	4
P. puberula	082_17	82	395	196.91	2.5	824	74.39	4	0.3778	4
P. puberula	082_18	82	395	196.91	2.5	824	74.39	4	0.3778	4
P. puberula	082_19	82	333	199.81	1.77	372	76.67	3.85	0.3837	4
P. puberula	082_01	82	464	199.84	1.79	564	77.28	2.89	0.3867	4
P. puberula	082_02	82	464	199.84	1.79	564	77.28	2.89	0.3867	4
P. puberula	082_03	82	433	202.74	1.92	791	78.18	3.56	0.3856	4
P. puberula	082_04	82	433	202.74	1.92	791	78.18	3.56	0.3856	4
P. puberula	082_05	82	289	201.64	1.17	742	78.17	3.71	0.3877	4
P. puberula	082_06	82	289	201.64	1.17	742	78.17	3.71	0.3877	4
P. puberula	082_07	82	400	202.96	2.09	651	77.5	3.53	0.3818	4
P. puberula	082_08	82	400	202.96	2.09	651	77.5	3.53	0.3818	4
P. puberula	082_09	82	519	204.22	1.88	768	77.98	3.45	0.3818	4
P. puberula	082_10	82	519	204.22	1.88	768	77.98	3.45	0.3818	4
P. puberula	082_12	82	519	204.22	1.88	768	77.98	3.45	0.3818	4
P. puberula	082_13	82	473	199.22	1.73	682	76.4	3.23	0.3835	4
P. puberula	082_14	82	473	199.22	1.73	682	76.4	3.23	0.3835	4
P. puberula	082_15	82	712	195.59	2.05	724	74.48	4.12	0.3808	4
P. puberula	082_16	82	712	195.59	2.05	724	74.48	4.12	0.3808	4
P. puberula	082_20	82	333	199.81	1.77	372	76.67	3.85	0.3837	4
P. puberula	083_02	83	856	198.8	2.27	403	131.52	2.34	0.6616	7
P. puberula	083_03	83	972	193.36	3.67	599	91.83	3.09	0.4749	5
P. puberula	083_04	83	1410	197.25	2.88	327	129.94	2.59	0.6588	7
P. puberula	083_05	83	681	196.87	2.54	372	130.25	2.47	0.6616	7
P. puberula	083_07	83	1047	198.28	1.61	244	132.87	1.67	0.6701	7
P. puberula	083_12	83	626	198.09	2.71	636	96.59	2.83	0.4876	5
P. puberula	083_17	83	1000	196.81	1.89	254	95.98	2.71	0.4877	5
P. puberula	083_20	83	1212	199.16	2.51	689	97.3	3.38	0.4886	5
P. puberula	083_01	83	664	203.8	2.3	854	95.89	2.94	0.4705	5
P. puberula	083_06	83	641	198.53	3.13	272	93.91	3.75	0.473	5
P. puberula	083_08	83	577	201.03	2.15	649	93.55	3.78	0.4654	5
P. puberula	083_09	83	987	198.55	2.71	548	97.6	3.47	0.4916	5
P. puberula	083_10	83	1117	198.4	2.88	433	96.55	3.03	0.4866	5
P. puberula	083_11	83	740	197.36	2.7	582	96.54	2.57	0.4892	5
P. puberula	083_13	83	816	199.41	2.46	440	97.01	2.85	0.4865	5
P. puberula	083_14	83	991	198.81	2.3	486	98.06	2.74	0.4932	5
P. puberula	083_16	83	672	199.1	1.72	436	101.32	2.6	0.5089	5
P. puberula	083_18	83	1191	197.44	1.91	974	94.43	2.98	0.4783	5
P. puberula	083_19	83	1162	196.09	2.12	490	95.68	2.7	0.4879	5
P. puberula	084_01	84	336	202.33	1.22	740	97.08	2.87	0.4798	5
P. puberula	084_02	84	559	198.66	1.4	407	134.39	1.76	0.6765	7
P. puberula	084_07	84	641	201	2.44	826	97.82	2.65	0.4867	5
P. puberula	084_08	84	848	200.73	1.69	338	135.39	1.98	0.6745	7
P. puberula	084_10	84	673	204.47	2.2	864	118.52	2.59	0.5796	6
P. puberula	084_11	84	688	202.78	2.09	510	100.34	2.48	0.4948	5
P. puberula	084_12	84	938	201.58	1.92	436	117.46	2.21	0.5827	6
P. puberula	084_14	84	775	201.44	1.83	565	97.72	2.34	0.4851	5
P. puberula	084_16	84	1053	200.93	1.51	325	136.08	2.16	0.6773	7
P. puberula	084_17	84	962	200.12	2.37	791	114.06	2.65	0.57	6
P. puberula	084_20	84	1059	200.69	2.19	578	117.18	2.63	0.5839	6
P. puberula	084_03	84	626	199.42	1.8	859	95.87	2.99	0.4807	5
P. puberula	084_04	84	816	198.05	2.84	560	95.37	3.57	0.4815	5
P. puberula	084_06	84	586	201.37	2.99	238	116.74	3.16	0.5797	6
P. puberula	084_09	84	687	200.11	2.02	742	117.27	2.86	0.586	6
P. puberula	084_13	84	1429	200.5	2.43	362	149.97	1.85	0.748
P. puberula	084_15	84	771	203.84	1.98	731	117.44	2.65	0.5761	6
P. puberula	084_18	84	913	202.66	2.29	875	118.33	2.81	0.5839	6
P. puberula	084_19	84	915	201.02	1.86	361	117.45	2.35	0.5843	6
P. puberula	085_03	85	1068	198.61	2.01	437	132.86	2.71	0.6689	7
P. puberula	085_04	85	731	201.69	2.24	571	135.98	2.86	0.6742	7
P. puberula	085_05	85	758	198.62	2.21	656	134.52	2.36	0.6773	7
P. puberula	085_06	85	395	201.09	2.44	715	99.73	2.96	0.4959	5
P. puberula	085_07	85	743	200.77	1.92	473	158.24	1.81	0.7882	8
P. puberula	085_08	85	579	199.18	2.47	678	153.16	2.48	0.769	8
P. puberula	085_09	85	982	201.73	2.24	262	162.76	1.45	0.8068	8
P. puberula	085_12	85	1262	199.94	2.52	789	98.07	3.03	0.4905	5
P. puberula	085_13	85	645	200.56	2.26	666	98.44	2.77	0.4908	5
P. puberula	085_15	85	1076	196.35	1.54	441	153.33	1.67	0.7809	8
P. puberula	085_18	85	864	196.85	1.97	490	97.81	2.71	0.4969	5
P. puberula	085_20	85	790	198.4	1.66	459	133.23	2.01	0.6715	7
P. puberula	085_01	85	802	201.34	1.65	581	136.37	2.1	0.6773	7
P. puberula	085_02	85	502	201.36	1.95	629	134.8	2.41	0.6694	7
P. puberula	085_10	85	559	201.42	1.95	705	155.86	2.63	0.7738	8
P. puberula	085_11	85	1110	198.63	2.38	520	98.13	2.88	0.494	5
P. puberula	085_14	85	369	203.25	2.12	312	158.32	2.06	0.7789	8
P. puberula	085_16	85	844	197.66	1.5	532	133.51	1.96	0.6755	7
P. puberula	085_17	85	991	197.04	1.89	243	99.37	2	0.5043	5
P. puberula	085_19	85	972	195.81	1.85	395	96.32	2.46	0.4919	5
P. puberula	086_02	86	513	201.83	1.32	525	99.62	2.15	0.4936	5
P. puberula	086_04	86	1024	197.31	1.9	266	131.45	1.97	0.6662	7
P. puberula	086_05	86	616	199.25	1.87	628	103.34	3.22	0.5186	5
P. puberula	086_06	86	936	201.14	1.72	144	138.64	1.14	0.6893	7
P. puberula	086_13	86	544	203.87	2.49	720	142.63	4.19	0.6996	7
P. puberula	086_17	86	588	197.72	1.86	657	97.18	2.77	0.4915	5
P. puberula	086_19	86	579	198.73	1.57	722	96.25	2.78	0.4843	5
P. puberula	086_20	86	769	201.2	1.8	424	136.82	2.39	0.68	7
P. puberula	086_22	86	908	200.68	1.74	224	152.17	1.79	0.7583	8
P. puberula	086_01	86	452	197.45	1.65	664	108.33	4.91	0.5486
P. puberula	086_03	86	515	201.4	1.77	621	99.1	2.67	0.4921	5
P. puberula	086_07	86	765	198.9	1.55	359	136.21	1.98	0.6848	7
P. puberula	086_08	86	680	199.06	1.33	464	135.97	2.06	0.6831	7
P. puberula	086_09	86	719	200.17	1.27	135	97.88	1.5	0.489	5
P. puberula	086_10	86	845	197.49	1.63	216	135.93	2.29	0.6883	7
P. puberula	086_11	86	587	199.83	1.58	557	98.63	2.32	0.4936	5
P. puberula	086_12	86	952	200.62	1.52	220	136.71	2.41	0.6814	7
P. puberula	086_15	86	532	202.78	1.55	437	138.85	2.48	0.6847	7
P. puberula	086_16	86	708	201.53	1.46	212	138.46	1.91	0.687	7
P. puberula	086_18	86	611	198.97	1.89	577	136.06	2.25	0.6838	7
P. puberula	087_01	87	602	198.08	1.69	732	132.82	2.61	0.6705	7
P. puberula	087_05	87	539	199.57	1.98	761	134.65	2.36	0.6747	7
P. puberula	087_09	87	653	200.37	1.83	643	135.65	2.31	0.677	7
P. puberula	087_11	87	781	202.57	1.59	419	136.69	1.94	0.6748	7
P. puberula	087_12	87	1097	199.79	1.95	529	97.32	2.58	0.4871	5
P. puberula	087_20	87	878	197.84	2.59	535	94.83	3.19	0.4793	5
P. puberula	087_21	87	914	202.47	2.21	551	97.59	3.02	0.482	5
P. puberula	087_02	87	921	199.48	1.85	409	134.64	2.32	0.675	7
P. puberula	087_03	87	927	201.46	1.83	499	97.05	3.02	0.4817	5
P. puberula	087_04	87	1119	200.02	1.95	231	135.29	2.2	0.6764	7
P. puberula	087_06	87	592	203.29	2.38	585	98.21	2.87	0.4831	5
P. puberula	087_07	87	667	196.69	2.16	802	96.64	3.07	0.4913	5
P. puberula	087_08	87	907	202.21	2.21	600	98.35	2.71	0.4864	5
P. puberula	087_10	87	985	200.98	2.14	475	97.25	2.99	0.4839	5
P. puberula	087_13	87	558	199.47	1.27	702	96.62	3.2	0.4844	5
P. puberula	087_14	87	949	198.75	1.98	407	95.34	2.45	0.4797	5
P. puberula	087_15	87	774	203.95	2.1	622	97.72	2.65	0.4791	5
P. puberula	087_16	87	832	202.22	2.2	1156	97.74	3.31	0.4833	5
P. puberula	087_17	87	464	201.96	2.23	804	98.21	2.85	0.4863	5
P. puberula	087_18	87	925	198.96	2.29	529	95.97	3.48	0.4824	5
P. puberula	087_19	87	735	200.96	2.18	790	97.6	3.46	0.4857	5
P. puberula	087_22	87	765	196.6	1.84	629	94.74	2.43	0.4819	5
P. puberula	088_02	88	847	201.1	2.13	866	97.53	3.31	0.485	5
P. puberula	088_03	88	1138	199.15	1.74	492	97.32	2.32	0.4887	5
P. puberula	088_04	88	377	199.53	1.41	604	115.69	1.93	0.5798	6
P. puberula	088_08	88	798	199.26	1.4	561	115.43	2.24	0.5793	6
P. puberula	088_09	88	704	200.64	2.34	397	96.79	3.08	0.4824	5
P. puberula	088_14	88	487	201.83	1.87	705	99.33	2.43	0.4921	5
P. puberula	088_01	88	847	201.1	2.13	866	97.53	3.31	0.485	5
P. puberula	088_05	88	457	202.71	2.17	677	98.85	2.81	0.4876	5
P. puberula	088_06	88	457	202.71	2.17	677	98.85	2.81	0.4876	5
P. puberula	088_07	88	572	198.85	1.74	926	96.61	2.54	0.4858	5
P. puberula	088_10	88	704	200.64	2.34	397	96.79	3.08	0.4824	5
P. puberula	088_11	88	419	199.13	1.62	631	97.41	2.18	0.4892	5
P. puberula	088_12	88	419	199.13	1.62	631	97.41	2.18	0.4892	5
P. puberula	088_13	88	487	201.83	1.87	705	99.33	2.43	0.4921	5
P. puberula	089_01	89	427	201.75	1.18	587	77.14	3.64	0.3824	4
P. puberula	089_06	89	533	200.33	1.75	632	77.79	3.07	0.3883	4
P. puberula	089_07	89	345	197.97	1.15	776	76.69	3.9	0.3874	4
P. puberula	089_09	89	422	201.14	1.79	419	77.96	2.36	0.3876	4
P. puberula	089_02	89	852	201.34	1.86	334	77.92	3.58	0.387	4
P. puberula	089_03	89	427	201.75	1.18	587	77.14	3.64	0.3824	4
P. puberula	089_04	89	533	200.33	1.75	632	77.79	3.07	0.3883	4
P. puberula	089_05	89	533	200.33	1.75	632	77.79	3.07	0.3883	4
P. puberula	089_08	89	345	197.97	1.15	776	76.69	3.9	0.3874	4
P. puberula	089_10	89	422	201.14	1.79	419	77.96	2.36	0.3876	4
P. puberula	089_11	89	825	198.43	1.6	401	76.56	2.82	0.3858	4
P. puberula	089_12	89	825	198.43	1.6	401	76.56	2.82	0.3858	4
P. puberula	089_13	89	388	195.45	1.39	534	76.28	2.86	0.3903	4
P. puberula	089_14	89	388	195.45	1.39	534	76.28	2.86	0.3903	4
P. puberula	090_02	90	1057	198.73	1.75	517	97.33	3.14	0.4898	5
P. puberula	090_04	90	1008	198.76	2.02	458	134.76	2.02	0.678	7
P. puberula	090_05	90	951	201.69	1.58	386	98.88	2.05	0.4903	5
P. puberula	090_06	90	1169	200.8	1.56	230	135.71	1.82	0.6758	7
P. puberula	090_07	90	893	198.35	1.58	633	134.92	2	0.6802	7
P. puberula	090_08	90	1043	200.41	1.6	332	135.68	1.52	0.677	7
P. puberula	090_09	90	928	202.23	1.66	507	98.87	2.3	0.4889	5
P. puberula	090_10	90	833	202.16	1.43	439	101.4	3.29	0.5016	5
P. puberula	090_01	90	625	200.89	1.18	660	104.93	7.11	0.5223
P. puberula	090_03	90	438	197.24	1.13	983	105.92	5.09	0.537
P. puberula	091_01	91	282	201.55	1.32	674	116.37	1.91	0.5774	6
P. puberula	091_03	91	816	200.41	1.44	418	79.69	2.39	0.3976	4
P. puberula	091_07	91	165	201.22	1.33	805	77.44	3.93	0.3849	4
P. puberula	091_12	91	855	198.56	2.17	528	76.63	3.09	0.3859	4
P. puberula	091_02	91	1365	200.99	1.61	442	76.24	2.94	0.3793	4
P. puberula	091_04	91	411	198.96	1.55	660	138.45	2.81	0.6959	7
P. puberula	091_05	91	165	201.22	1.33	805	77.44	3.93	0.3849	4
P. puberula	091_06	91	669	202.09	1.49	697	78.56	3.66	0.3887	4
P. puberula	091_08	91	1168	201.9	1.85	386	84.42	3.43	0.4181	4
P. puberula	091_09	91	749	201.71	1.36	351	81.16	2.88	0.4024	4
P. puberula	091_10	91	663	200.51	1.26	735	81.18	3.58	0.4049	4
P. puberula	091_13	91	165	201.22	1.33	805	77.44	3.93	0.3849	4
P. puberula	092_03	92	295	202.46	1.53	729	77.92	3.33	0.3849	4
P. puberula	092_05	92	157	199.2	0.79	700	76.78	3.35	0.3854	4
P. puberula	092_07	92	157	199.2	0.79	700	76.78	3.35	0.3854	4
P. puberula	092_08	92	596	198.38	1.14	1183	82.92	4.16	0.418	4
P. puberula	092_10	92	699	199.95	1.32	582	113.82	1.77	0.5692	6
P. puberula	092_01	92	290	200.3	2.01	861	77.15	5.07	0.3852	4
P. puberula	092_02	92	290	200.3	2.01	861	77.15	5.07	0.3852	4
P. puberula	092_04	92	295	202.46	1.53	729	77.92	3.33	0.3849	4
P. puberula	092_06	92	157	199.2	0.79	700	76.78	3.35	0.3854	4
P. puberula	092_09	92	1058	199.83	1.72	523	76.35	2.98	0.3821	4
P. puberula	092_11	92	994	200.46	1.66	384	77	2.65	0.3841	4
P. puberula	092_12	92	756	200.03	1.23	802	79.3	3.06	0.3964	4
P. puberula	093_02	93	231	201.89	1.46	663	78.37	3.28	0.3882	4
P. puberula	093_06	93	377	200.5	1.84	710	76.54	3.68	0.3817	4
P. puberula	093_07	93	377	200.5	1.84	710	76.54	3.68	0.3817	4
P. puberula	093_13	93	328	200.78	1.32	660	78.14	2.91	0.3892	4
P. puberula	093_01	93	231	201.89	1.46	663	78.37	3.28	0.3882	4
P. puberula	093_03	93	592	196.67	1.53	652	76.69	3.53	0.3899	4
P. puberula	093_04	93	592	196.67	1.53	652	76.69	3.53	0.3899	4
P. puberula	093_05	93	377	200.5	1.84	710	76.54	3.68	0.3817	4
P. puberula	093_08	93	625	202.7	1.58	602	77.72	2.59	0.3834	4
P. puberula	093_09	93	625	202.7	1.58	602	77.72	2.59	0.3834	4
P. puberula	093_10	93	328	200.78	1.32	660	78.14	2.91	0.3892	4
P. puberula	093_11	93	328	200.78	1.32	660	78.14	2.91	0.3892	4
P. puberula	093_12	93	562	201.07	1.32	1340	80.02	3.81	0.398	4
P. puberula	094_03	94	310	201.76	1.54	719	77.92	3.31	0.3862	4
P. puberula	094_08	94	256	201.77	2.14	837	77.92	3.6	0.3862	4
P. puberula	094_12	94	150	200.51	0.99	825	78.42	3.68	0.3911	4
P. puberula	094_14	94	445	200.76	1.62	608	76.9	3.04	0.383	4
P. puberula	094_01	94	569	200.36	1.53	673	78.01	4.25	0.3893	4
P. puberula	094_02	94	569	200.36	1.53	673	78.01	4.25	0.3893	4
P. puberula	094_04	94	310	201.76	1.54	719	77.92	3.31	0.3862	4
P. puberula	094_05	94	500	202.01	1.7	797	77.96	3.93	0.3859	4
P. puberula	094_06	94	500	202.01	1.7	797	77.96	3.93	0.3859	4
P. puberula	094_07	94	500	202.01	1.7	797	77.96	3.93	0.3859	4
P. puberula	094_09	94	256	201.77	2.14	837	77.92	3.6	0.3862	4
P. puberula	094_10	94	256	201.77	2.14	837	77.92	3.6	0.3862	4
P. puberula	094_11	94	150	200.51	0.99	825	78.42	3.68	0.3911	4
P. puberula	094_13	94	445	200.76	1.62	608	76.9	3.04	0.383	4
P. puberula	095_03	95	677	200.2	1.16	148	79.21	2.97	0.3957	4
P. puberula	095_07	95	392	201.58	1.96	834	77.41	3.83	0.384	4
P. puberula	095_10	95	940	198.66	1.5	540	94.41	2.33	0.4752	5
P. puberula	095_11	95	723	200.31	1.67	581	76.81	2.82	0.3835	4
P. puberula	095_12	95	350	199.04	2.01	718	76.64	3.49	0.385	4
P. puberula	095_13	95	1212	200.18	1.6	341	99.7	2.19	0.4981	5
P. puberula	095_01	95	314	199.73	1.64	730	76.72	3.61	0.3841	4
P. puberula	095_02	95	466	198.39	1.35	1037	78.36	4.13	0.395	4
P. puberula	095_04	95	314	199.73	1.64	730	76.72	3.61	0.3841	4
P. puberula	095_05	95	648	200.18	1.85	642	75.51	3.25	0.3772	4
P. puberula	095_06	95	648	200.18	1.85	642	75.51	3.25	0.3772	4
P. puberula	095_08	95	392	201.58	1.96	834	77.41	3.83	0.384	4
P. puberula	095_09	95	392	201.58	1.96	834	77.41	3.83	0.384	4
P. puberula	095_14	95	350	199.04	2.01	718	76.64	3.49	0.385	4
P. puberula	096_02	96	818	198.52	2.29	533	96.85	2.95	0.4879	5
P. puberula	096_04	96	856	199.24	2.02	621	96.94	2.64	0.4865	5
P. puberula	096_06	96	685	199.11	2.04	813	97.29	3.11	0.4886	5
P. puberula	096_10	96	456	198.32	1.87	978	133.09	2.8	0.6711	7
P. puberula	096_15	96	978	199.09	2.17	886	133.84	2.71	0.6723	7
P. puberula	096_16	96	1368	201.28	2.45	337	134.4	2.45	0.6677	7
P. puberula	096_18	96	921	197.9	1.82	346	131.58	2.26	0.6649	7
P. puberula	096_01	96	454	200.28	1.66	469	133.87	2.21	0.6684	7
P. puberula	096_03	96	645	198.07	1.8	612	133.54	2.36	0.6742	7
P. puberula	096_05	96	596	200.88	1.47	593	134.13	2.18	0.6677	7
P. puberula	096_07	96	408	199.07	2.19	612	133.5	2.23	0.6706	7
P. puberula	096_08	96	919	198.52	2.19	673	96.43	2.49	0.4857	5
P. puberula	096_09	96	348	201.62	2	717	134.94	2.68	0.6693	7
P. puberula	096_11	96	867	198.35	1.58	405	132.18	2.2	0.6664	7
P. puberula	096_12	96	868	197.14	1.73	445	132.27	2.29	0.6709	7
P. puberula	096_13	96	1052	200.28	1.71	632	134.04	2.08	0.6693	7
P. puberula	096_14	96	721	199.35	1.98	507	133.61	2.05	0.6702	7
P. puberula	096_17	96	760	197.97	1.74	539	135.33	2.41	0.6836	7
P. puberula	096_20	96	1089	195.24	2.47	495	131.65	2.77	0.6743	7
P. puberula	096_21	96	920	199.92	1.89	239	134.05	1.97	0.6705	7
P. puberula	097_03	97	106	200.2	1.11	849	78.06	3.22	0.3899	4
P. puberula	097_07	97	756	198.92	1.62	541	77.28	2.78	0.3885	4
P. puberula	097_09	97	303	200.53	1.76	889	77.79	3.88	0.3879	4
P. puberula	097_13	97	334	200.44	1.29	721	77.94	2.91	0.3888	4
P. puberula	097_01	97	352	202.88	1.32	815	77.78	3.3	0.3834	4
P. puberula	097_02	97	352	202.88	1.32	815	77.78	3.3	0.3834	4
P. puberula	097_04	97	106	200.2	1.11	849	78.06	3.22	0.3899	4
P. puberula	097_05	97	106	200.2	1.11	849	78.06	3.22	0.3899	4
P. puberula	097_06	97	756	198.92	1.62	541	77.28	2.78	0.3885	4
P. puberula	097_08	97	756	198.92	1.62	541	77.28	2.78	0.3885	4
P. puberula	097_10	97	303	200.53	1.76	889	77.79	3.88	0.3879	4
P. puberula	097_11	97	303	200.53	1.76	889	77.79	3.88	0.3879	4
P. puberula	097_12	97	334	200.44	1.29	721	77.94	2.91	0.3888	4
P. puberula	097_14	97	334	200.44	1.29	721	77.94	2.91	0.3888	4
P. puberula	098_02	98	1348	199.32	1.8	296	154	1.89	0.7726	8
P. puberula	098_07	98	525	199.81	2.62	862	94.68	3.39	0.4739	5
P. puberula	098_08	98	700	200.85	1.4	204	138.27	2.16	0.6884	7
P. puberula	098_11	98	857	199.33	1.64	672	97.55	3.09	0.4894	5
P. puberula	098_14	98	1066	198.29	2.2	235	152.95	2.31	0.7713	8
P. puberula	098_18	98	974	200	2.05	488	133.8	2.42	0.669	7
P. puberula	098_03	98	852	197.95	2.1	589	136.44	2.25	0.6893	7
P. puberula	098_04	98	915	197.71	1.98	338	136.2	2.17	0.6889	7
P. puberula	098_05	98	984	198.81	2.07	426	136.85	2.51	0.6883	7
P. puberula	098_06	98	763	200.59	2.26	378	133.45	2.06	0.6653	7
P. puberula	098_09	98	402	200.47	2.26	831	130.08	2.67	0.6489
P. puberula	098_10	98	905	196.41	2.41	339	133.33	2.72	0.6788	7
P. puberula	098_13	98	1383	199.97	2.3	471	137.96	2.59	0.6899	7
P. puberula	098_15	98	1101	200.74	2.63	525	111.61	2.56	0.556
P. puberula	098_16	98	1015	201.55	1.77	397	139.24	2.08	0.6908	7
P. puberula	098_17	98	1216	200.96	2.08	524	135.21	2.57	0.6728	7
P. puberula	098_20	98	1050	199	1.94	282	137.92	2.08	0.6931	7
P. puberula	099_03	99	634	198.94	2.56	874	97.82	3.17	0.4917	5
P. puberula	099_04	99	1117	197.19	2.27	542	96.01	3.12	0.4869	5
P. puberula	099_18	99	360	198.84	1.44	578	155.45	2.06	0.7818	8
P. puberula	099_19	99	482	200.22	1.94	770	98.07	2.77	0.4898	5
P. puberula	099_01	99	812	201.68	2.03	796	99.48	2.98	0.4933	5
P. puberula	099_02	99	614	198.26	2.12	753	96.76	3.02	0.488	5
P. puberula	099_05	99	696	196.42	2.48	739	95.63	2.97	0.4869	5
P. puberula	099_06	99	694	198.86	1.79	548	97.66	2.48	0.4911	5
P. puberula	099_07	99	355	202.95	1.2	528	98.19	1.69	0.4838	5
P. puberula	099_08	99	496	200.91	2.04	757	98.59	2.78	0.4907	5
P. puberula	099_09	99	628	199.93	1.97	698	98.04	2.71	0.4904	5
P. puberula	099_10	99	743	198.41	1.79	485	96.57	2.41	0.4867	5
P. puberula	099_11	99	777	199.76	2.16	595	97.21	2.9	0.4866	5
P. puberula	099_12	99	328	198.05	1.52	765	97.15	2.98	0.4905	5
P. puberula	099_13	99	760	197.37	1.85	544	97.2	2.29	0.4925	5
P. puberula	099_14	99	753	199.26	1.86	497	97	3.05	0.4868	5
P. puberula	099_15	99	570	198.82	1.89	761	97.19	2.89	0.4888	5
P. puberula	099_16	99	666	196.82	1.99	700	95.88	3.02	0.4871	5
P. puberula	099_17	99	658	200.51	1.95	730	98.46	2.78	0.491	5
P. puberula	099_20	99	643	201.99	1.89	680	98.01	2.65	0.4852	5
P. puberula	099_21	99	526	200.7	1.68	899	98.21	2.63	0.4893	5
P. puberula	099_22	99	331	200.55	1.45	725	98.06	2.77	0.489	5
P. puberula	100_01	100	339	201.28	1.39	757	77.04	3.46	0.3828	4
P. puberula	100_02	100	358	200.25	1.65	1069	134.16	2.6	0.67	7
P. puberula	100_04	100	280	199.02	1.74	627	75.73	3.18	0.3805	4
P. puberula	100_07	100	498	203	2.15	916	99.23	3	0.4888	5
P. puberula	100_11	100	499	201.38	1.59	568	77.15	2.88	0.3831	4
P. puberula	100_12	100	1101	200.76	1.93	486	98.58	2.89	0.491	5
P. puberula	100_17	100	727	201.96	2.2	849	97.41	3.05	0.4823	5
P. puberula	100_20	100	542	198.62	2.18	911	95.18	3.06	0.4792	5
P. puberula	100_03	100	677	200.19	1.95	773	76.27	3.79	0.381	4
P. puberula	100_05	100	478	200.37	2.12	766	96.41	2.73	0.4812	5
P. puberula	100_06	100	301	199.09	1.6	706	76.66	3.53	0.3851	4
P. puberula	100_08	100	438	200.66	2.54	916	76.02	3.69	0.3788	4
P. puberula	100_09	100	677	199.88	1.96	620	76.23	3.11	0.3814	4
P. puberula	100_10	100	336	201.33	1.83	678	77.47	3.17	0.3848	4
P. puberula	100_13	100	1049	198.32	2.35	637	76.12	3.77	0.3838	4
P. puberula	100_14	100	659	201.55	2	819	77	3.77	0.382	4
P. puberula	100_15	100	647	198.1	2.64	839	97.21	4	0.4907	5
P. puberula	100_16	100	870	200.85	2.47	738	96.41	2.88	0.48	5
P. puberula	100_18	100	744	196.81	1.87	724	74.57	3.39	0.3789	4
P. puberula	100_19	100	618	198.88	2.54	780	96.51	3.09	0.4853	5
P. puberula	100_21	100	547	198.91	1.84	475	95.32	2.87	0.4792	5
P. puberula	100_22	100	1140	199.34	1.79	312	76.71	3.03	0.3848	4
P. puberula	101_01	101	342	202.81	1.7	834	78.55	3.79	0.3873	4
P. puberula	101_02	101	342	202.81	1.7	834	78.55	3.79	0.3873	4
P. puberula	101_09	101	272	203.61	1.85	701	77.9	3.84	0.3826	4
P. puberula	101_12	101	272	203.61	1.85	701	77.9	3.84	0.3826	4
P. puberula	101_03	101	342	202.81	1.7	834	78.55	3.79	0.3873	4
P. puberula	101_04	101	1030	200.29	1.48	416	76.49	2.48	0.3819	4
P. puberula	101_05	101	265	199.71	2.01	911	76.45	4.76	0.3828	4
P. puberula	101_06	101	265	199.71	2.01	911	76.45	4.76	0.3828	4
P. puberula	101_07	101	265	199.71	2.01	911	76.45	4.76	0.3828	4
P. puberula	101_08	101	1064	199.75	2.01	417	78.87	3.08	0.3948	4
P. puberula	101_10	101	1127	200.47	2.24	860	78.73	3.88	0.3927	4
P. puberula	101_11	101	272	203.61	1.85	701	77.9	3.84	0.3826	4
P. puberula	102_04	102	445	196.26	1.96	845	76.34	4.28	0.389	4
P. puberula	102_06	102	445	196.26	1.96	845	76.34	4.28	0.389	4
P. puberula	102_01	102	300	198.65	2.12	781	77	3.43	0.3876	4
P. puberula	102_02	102	300	198.65	2.12	781	77	3.43	0.3876	4
P. puberula	102_03	102	300	198.65	2.12	781	77	3.43	0.3876	4
P. puberula	102_05	102	445	196.26	1.96	845	76.34	4.28	0.389	4
P. puberula	102_07	102	306	197.74	2.39	981	77.79	5.01	0.3934	4
P. puberula	102_08	102	306	197.74	2.39	981	77.79	5.01	0.3934	4
P. puberula	102_09	102	306	197.74	2.39	981	77.79	5.01	0.3934	4
P. puberula	102_10	102	542	197.49	2.13	989	75.48	3.79	0.3822	4
P. puberula	102_11	102	542	197.49	2.13	989	75.48	3.79	0.3822	4
P. puberula	102_12	102	542	197.49	2.13	989	75.48	3.79	0.3822	4
P. puberula	103_05	103	255	201.3	1.25	881	134.19	2.66	0.6666	7
P. puberula	103_06	103	426	199.49	1.74	717	97.99	2.57	0.4912	5
P. puberula	103_08	103	894	198.75	1.83	768	151.68	2.42	0.7632	8
P. puberula	103_09	103	878	206.89	2.09	719	104.76	3.73	0.5064	5
P. puberula	103_10	103	800	200.74	1.72	655	134.95	2.14	0.6723	7
P. puberula	103_12	103	525	201.12	1.69	736	97.88	2.48	0.4867	5
P. puberula	103_13	103	747	199.57	1.79	1025	133.22	2.49	0.6675	7
P. puberula	103_15	103	754	199.76	1.99	597	134.97	2.37	0.6757	7
P. puberula	103_16	103	761	201.16	1.97	594	99.34	2.62	0.4938	5
P. puberula	103_17	103	419	199.92	2.33	921	152.6	2.67	0.7633	8
P. puberula	103_01	103	781	196.8	1.73	584	96.31	2.77	0.4894	5
P. puberula	103_02	103	913	197.06	2.1	519	95.11	2.78	0.4826	5
P. puberula	103_03	103	496	199.42	1.71	775	97.05	3.11	0.4867	5
P. puberula	103_04	103	404	198.09	1.77	868	96.87	2.72	0.489	5
P. puberula	103_07	103	383	200.62	1.7	803	154.65	2.27	0.7709	8
P. puberula	103_11	103	810	198.49	1.94	550	96.77	2.99	0.4875	5
P. puberula	103_14	103	426	202.08	1.52	759	134.42	1.9	0.6652	7
P. puberula	103_18	103	518	199.09	1.93	752	97.94	2.81	0.4919	5
P. puberula	103_19	103	541	201.1	1.92	470	134.63	2.2	0.6695	7
P. puberula	104_06	104	296	200.51	1.52	741	75.04	3.81	0.3742	4
P. puberula	104_11	104	584	197.99	2.24	561	113.79	2.43	0.5747	6
P. puberula	104_13	104	464	203.11	1.59	615	76.26	3.82	0.3755	4
P. puberula	104_14	104	370	203.8	1.94	788	77.72	3.85	0.3814	4
P. puberula	104_18	104	725	197.78	2.04	643	76.4	3.91	0.3863	4
P. puberula	104_01	104	607	199.69	2.4	600	77	3.73	0.3856	4
P. puberula	104_02	104	129	201.15	1	798	78.08	3.97	0.3882	4
P. puberula	104_03	104	343	198.86	2.02	667	73.83	3.88	0.3713	4
P. puberula	104_04	104	734	198.63	2.7	486	75.08	3.6	0.378	4
P. puberula	104_05	104	402	199.66	1.8	695	74.55	3.91	0.3734	4
P. puberula	104_08	104	618	200.2	1.86	566	75.92	3.04	0.3792	4
P. puberula	104_09	104	331	199.26	1.82	866	76.56	3.56	0.3842	4
P. puberula	104_12	104	507	198.18	2.18	788	74.34	4.24	0.3751	4
P. puberula	104_15	104	824	200.42	2.24	484	77.3	2.59	0.3857	4
P. puberula	104_17	104	481	199.44	1.3	837	75.81	3.25	0.3801	4
P. puberula	104_19	104	630	200.97	1.8	694	77.82	3.42	0.3872	4
P. puberula	104_20	104	729	198.09	1.66	729	76.67	3.37	0.387	4
P. puberula	105_07	105	878	198.42	1.54	404	76.6	3	0.386	4
P. puberula	105_08	105	373	198.95	1.5	487	77.31	2.55	0.3886	4
P. puberula	105_12	105	1096	196.82	1.74	254	75.49	3.71	0.3835	4
P. puberula	105_17	105	377	201.3	1.53	718	78.14	3.27	0.3882	4
P. puberula	105_01	105	423	198.33	1.37	595	77.65	2.67	0.3915	4
P. puberula	105_02	105	675	200.23	1.67	431	77.09	2.36	0.385	4
P. puberula	105_03	105	313	199.34	1.11	620	81.31	2.99	0.4079	4
P. puberula	105_04	105	519	199.9	1.5	648	77.82	2.83	0.3893	4
P. puberula	105_05	105	720	200.17	1.91	602	78.11	2.9	0.3902	4
P. puberula	105_06	105	425	199.21	1.25	749	74.18	3.16	0.3724	4
P. puberula	105_09	105	709	197.66	1.54	544	76.09	2.74	0.385	4
P. puberula	105_10	105	1055	199.17	1.63	391	77.76	2.94	0.3904	4
P. puberula	105_11	105	677	201	1.56	602	77.22	2.66	0.3842	4
P. puberula	105_13	105	927	201.09	1.93	386	78.45	2.22	0.3901	4
P. puberula	105_14	105	598	199.82	1.58	550	77.7	2.71	0.3888	4
P. puberula	105_16	105	718	199.44	1.75	982	76.51	3.73	0.3836	4
P. puberula	105_18	105	998	199.53	1.7	291	77.46	2.63	0.3882	4
P. puberula	105_19	105	1480	197.55	1.92	266	79.31	3.38	0.4015	4
P. puberula	105_20	105	441	198.88	1.44	661	77.76	2.68	0.391	4
P. puberula	106_04	106	666	199.26	1.37	449	75.77	3.87	0.3803	4
P. puberula	106_10	106	608	202.01	1.36	508	75.58	3.18	0.3741	4
P. puberula	106_16	106	500	199.36	1.72	389	75.65	2.79	0.3795	4
P. puberula	106_01	106	478	199.79	1.88	618	76.01	3.04	0.3804	4
P. puberula	106_02	106	705	199.54	2.37	574	77.04	3.83	0.3861	4
P. puberula	106_03	106	844	197.28	1.93	506	75.75	2.79	0.384	4
P. puberula	106_05	106	668	199.61	1.37	416	77.14	2.73	0.3865	4
P. puberula	106_06	106	712	197.59	2.23	667	76	3.84	0.3846	4
P. puberula	106_07	106	850	199.01	1.85	534	76.13	2.93	0.3825	4
P. puberula	106_08	106	821	198.9	1.86	493	76.38	3.12	0.384	4
P. puberula	106_09	106	1042	198.59	1.66	701	77.5	3.74	0.3903	4
P. puberula	106_11	106	1185	197.73	2.32	231	77.17	2.71	0.3903	4
P. puberula	106_12	106	921	197.92	1.82	420	75.36	3.44	0.3808	4
P. puberula	106_13	106	896	198.59	2.49	474	76.68	2.72	0.3861	4
P. puberula	106_14	106	621	200.57	1.63	529	77.02	3.17	0.384	4
P. puberula	106_15	106	345	201.19	1.19	915	75.81	3.27	0.3768	4
P. puberula	106_17	106	741	199.57	2.13	408	77.23	3.99	0.387	4
P. puberula	106_18	106	1333	200.59	2.04	566	81.6	4.97	0.4068	4
P. puberula	106_19	106	695	200.04	1.64	607	76.4	3.2	0.3819	4
P. puberula	106_20	106	1055	197.41	2.51	895	75.32	4.47	0.3815	4
P. puberula	107_03	107	280	200.78	2.11	867	77.67	3.39	0.3868	4
P. puberula	107_05	107	203	200.34	1.59	847	76.87	3.81	0.3837	4
P. puberula	107_06	107	203	200.34	1.59	847	76.87	3.81	0.3837	4
P. puberula	107_12	107	320	201.31	1.83	985	77.63	4.17	0.3856	4
P. puberula	107_01	107	280	200.78	2.11	867	77.67	3.39	0.3868	4
P. puberula	107_02	107	280	200.78	2.11	867	77.67	3.39	0.3868	4
P. puberula	107_04	107	203	200.34	1.59	847	76.87	3.81	0.3837	4
P. puberula	107_07	107	320	201.31	1.83	985	77.63	4.17	0.3856	4
P. puberula	107_08	107	320	201.31	1.83	985	77.63	4.17	0.3856	4
P. puberula	107_09	107	203	193.74	4.02	311	75.89	5.01	0.3917	4
P. puberula	108_05	108	293	200.54	1.55	795	77.97	3.23	0.3888	4
P. puberula	108_08	108	227	200.25	1.72	825	76.95	3.83	0.3843	4
P. puberula	108_10	108	227	200.25	1.72	825	76.95	3.83	0.3843	4
P. puberula	108_11	108	437	198.32	2.18	738	76.27	3.67	0.3846	4
P. puberula	108_02	108	398	202.56	1.52	930	77.73	3.88	0.3837	4
P. puberula	108_03	108	398	202.56	1.52	930	77.73	3.88	0.3837	4
P. puberula	108_04	108	221	201.81	1.87	470	79.76	3.23	0.3952	4
P. puberula	108_06	108	293	200.54	1.55	795	77.97	3.23	0.3888	4
P. puberula	108_07	108	293	200.54	1.55	795	77.97	3.23	0.3888	4
P. puberula	108_09	108	227	200.25	1.72	825	76.95	3.83	0.3843	4
P. puberula	108_12	108	437	198.32	2.18	738	76.27	3.67	0.3846	4
P. puberula	109_03	109	213	198.3	2.15	830	76.7	3.69	0.3868	4
P. puberula	109_04	109	332	199.91	1.81	826	77.42	3.93	0.3873	4
P. puberula	109_12	109	272	199.17	2.11	765	76.93	3.65	0.3863	4
P. puberula	109_01	109	213	198.3	2.15	830	76.7	3.69	0.3868	4
P. puberula	109_02	109	213	198.3	2.15	830	76.7	3.69	0.3868	4
P. puberula	109_05	109	332	199.91	1.81	826	77.42	3.93	0.3873	4
P. puberula	109_06	109	332	199.91	1.81	826	77.42	3.93	0.3873	4
P. puberula	109_07	109	391	199.47	1.66	932	77.24	4.18	0.3872	4
P. puberula	109_08	109	391	199.47	1.66	932	77.24	4.18	0.3872	4
P. puberula	109_09	109	391	199.47	1.66	932	77.24	4.18	0.3872	4
P. puberula	109_10	109	272	199.17	2.11	765	76.93	3.65	0.3863	4
P. puberula	109_11	109	272	199.17	2.11	765	76.93	3.65	0.3863	4
P. puberula	110_01	110	538	202.88	2.42	819	100.01	3.24	0.493	5
P. puberula	110_03	110	538	202.88	2.42	819	100.01	3.24	0.493	5
P. puberula	110_09	110	443	199.06	1.41	739	97.17	2.72	0.4881	5
P. puberula	110_11	110	877	199.75	1.94	453	155.55	2.18	0.7787	8
P. puberula	110_02	110	538	202.88	2.42	819	100.01	3.24	0.493	5
P. puberula	110_04	110	253	202.22	2.11	807	99.63	3.08	0.4927	5
P. puberula	110_05	110	253	202.22	2.11	807	99.63	3.08	0.4927	5
P. puberula	110_06	110	253	202.22	2.11	807	99.63	3.08	0.4927	5
P. puberula	110_07	110	443	199.06	1.41	739	97.17	2.72	0.4881	5
P. puberula	110_08	110	443	199.06	1.41	739	97.17	2.72	0.4881	5
P. puberula	110_10	110	871	200.67	1.53	461	97.29	2.48	0.4848	5
P. puberula	111_01	111	508	201.54	1.97	1075	153.55	2.5	0.7619	8
P. puberula	111_04	111	540	200.74	2.01	965	116.93	2.77	0.5825	6
P. puberula	111_06	111	492	198.49	2.22	795	96.64	3.23	0.4869	5
P. puberula	111_10	111	118	200.62	1.4	661	139.11	3.02	0.6934	7
P. puberula	111_11	111	1041	198.06	2.34	559	115.34	2.78	0.5823	6
P. puberula	111_13	111	768	199.66	1.78	342	153.24	2	0.7675	8
P. puberula	111_14	111	943	198.22	1.89	500	96.37	2.42	0.4862	5
P. puberula	111_15	111	942	198	2.17	608	131.89	3.56	0.6661	7
P. puberula	111_20	111	549	201.63	1.65	615	132.4	1.65	0.6566	7
P. puberula	111_02	111	879	198.8	2.37	481	96.71	3.02	0.4865	5
P. puberula	111_03	111	1150	198.57	2.31	348	95.84	2.48	0.4827	5
P. puberula	111_05	111	440	201.45	1.96	1035	116.82	2.79	0.5799	6
P. puberula	111_07	111	733	196.38	2.48	770	95.4	3.35	0.4858	5
P. puberula	111_08	111	716	199.56	2.28	885	115.76	2.44	0.5801	6
P. puberula	111_12	111	592	198.33	1.84	624	95.91	2.72	0.4836	5
P. puberula	111_16	111	897	198.89	2.21	452	96.2	1.77	0.4837	5
P. puberula	111_17	111	799	197.18	1.4	628	113.5	1.92	0.5756	6
P. puberula	111_18	111	708	198.22	1.34	830	96.8	2.23	0.4883	5
P. puberula	111_19	111	515	199.14	1.36	887	113.95	2.18	0.5722	6
P. puberula	112_03	112	280	200.29	1.62	809	76.51	3.49	0.382	4
P. puberula	112_07	112	249	200.48	1.67	788	77.1	3.38	0.3846	4
P. puberula	112_11	112	240	200.37	1.49	740	76.25	3.66	0.3805	4
P. puberula	112_01	112	280	200.29	1.62	809	76.51	3.49	0.382	4
P. puberula	112_02	112	280	200.29	1.62	809	76.51	3.49	0.382	4
P. puberula	112_04	112	183	198.38	1.93	720	76.02	3.33	0.3832	4
P. puberula	112_05	112	183	198.38	1.93	720	76.02	3.33	0.3832	4
P. puberula	112_06	112	183	198.38	1.93	720	76.02	3.33	0.3832	4
P. puberula	112_08	112	249	200.48	1.67	788	77.1	3.38	0.3846	4
P. puberula	112_09	112	394	200.37	1.76	692	77.51	2.92	0.3868	4
P. puberula	112_10	112	249	200.48	1.67	788	77.1	3.38	0.3846	4
P. puberula	112_12	112	240	200.37	1.49	740	76.25	3.66	0.3805	4
P. puberula	113_04	113	505	200.41	1.45	628	76.64	3.36	0.3824	4
P. puberula	113_06	113	430	198.05	1.87	809	75.76	3.74	0.3825	4
P. puberula	113_08	113	430	198.05	1.87	809	75.76	3.74	0.3825	4
P. puberula	113_12	113	444	196.83	1.76	568	75.66	2.88	0.3844	4
P. puberula	113_01	113	565	198.73	1.76	601	75.96	2.91	0.3822	4
P. puberula	113_02	113	749	194.34	1.71	689	75.51	3.17	0.3885	4
P. puberula	113_03	113	538	196.66	1.59	775	75.48	3.48	0.3838	4
P. puberula	113_05	113	505	200.41	1.45	628	76.64	3.36	0.3824	4
P. puberula	113_07	113	430	198.05	1.87	809	75.76	3.74	0.3825	4
P. puberula	113_09	113	790	197.31	1.63	667	76.91	4.03	0.3898	4
P. puberula	113_10	113	790	197.31	1.63	667	76.91	4.03	0.3898	4
P. puberula	113_11	113	444	196.83	1.76	568	75.66	2.88	0.3844	4
P. puberula	114_02	114	696	199.58	1.76	512	133.25	2.5	0.6677	7
P. puberula	114_04	114	1066	196.45	2.34	432	132.28	2.39	0.6734	7
P. puberula	114_09	114	602	198.61	1.25	440	75.42	2.46	0.3797	4
P. puberula	114_10	114	511	201.33	1.17	692	76.83	3.36	0.3816	4
P. puberula	114_11	114	477	201.37	1.22	664	135.65	1.86	0.6736	7
P. puberula	114_16	114	880	201.49	1.45	343	77.7	2.74	0.3856	4
P. puberula	114_18	114	238	198.28	1.16	323	78.37	2.79	0.3952	4
P. puberula	114_01	114	655	198.76	1.76	729	75.43	3.18	0.3795	4
P. puberula	114_03	114	411	197.34	1.66	656	75.31	3.3	0.3816	4
P. puberula	114_05	114	477	198.05	1.89	703	75.29	3.87	0.3802	4
P. puberula	114_06	114	866	197.47	1.74	445	76.69	2.5	0.3884	4
P. puberula	114_07	114	641	199.97	1.64	515	77.88	3.16	0.3895	4
P. puberula	114_08	114	1035	201.96	1.94	272	76.91	2.56	0.3808	4
P. puberula	114_12	114	824	201.87	1.65	825	76.4	3.59	0.3785	4
P. puberula	114_13	114	1112	197.94	1.93	474	76.4	3.06	0.386	4
P. puberula	114_14	114	1141	200.39	2.03	194	132.95	1.66	0.6635	7
P. puberula	114_15	114	884	199.24	1.72	472	75.98	2.98	0.3813	4
P. puberula	114_17	114	996	197.94	1.76	337	75.24	2.43	0.3801	4
P. puberula	114_19	114	895	199.2	1.62	438	75.87	3.04	0.3809	4
P. puberula	114_20	114	727	200.49	1.43	583	75.65	3.53	0.3773	4
P. puberula	115_01	115	875	199.54	1.49	289	132.69	1.54	0.665	7
P. puberula	115_03	115	847	199.7	1.65	538	116.63	2.44	0.584	6
P. puberula	115_04	115	575	199.88	1.74	692	98.54	2.36	0.493	5
P. puberula	115_08	115	477	201.25	1.68	314	131.89	3.23	0.6554	7
P. puberula	115_10	115	805	200.18	1.53	434	133.52	1.94	0.667	7
P. puberula	115_16	115	897	199.94	2.09	718	97.46	3.24	0.4874	5
P. puberula	115_17	115	1486	196.24	1.85	162	131.61	1.85	0.6707	7
P. puberula	115_18	115	1142	199.71	2.47	459	98.22	2.6	0.4918	5
P. puberula	115_02	115	1071	199.77	1.71	240	133.74	2.02	0.6695	7
P. puberula	115_05	115	583	196.77	2.09	723	96.27	2.7	0.4893	5
P. puberula	115_06	115	556	200.35	1.68	434	134.06	1.75	0.6691	7
P. puberula	115_07	115	1012	198.45	1.96	284	133.94	1.74	0.6749	7
P. puberula	115_09	115	896	197	2.47	531	96.21	2.75	0.4884	5
P. puberula	115_11	115	814	199.33	2.56	667	98.5	3.38	0.4942	5
P. puberula	115_12	115	693	202.65	1.73	612	134.81	2.46	0.6652	7
P. puberula	115_13	115	731	199.28	1.82	561	133.75	2.1	0.6712	7
P. puberula	115_14	115	1156	200.55	2.32	409	135.59	2	0.6761	7
P. puberula	115_15	115	1112	201.3	2.14	335	135.55	1.83	0.6734	7
P. puberula	115_19	115	931	198.61	2.04	474	97.47	2.89	0.4908	5
P. puberula	115_20	115	1074	200.15	2.15	466	97.52	2.67	0.4872	5
P. puberula	116_03	116	509	198.1	2.4	1033	75.77	3.88	0.3825	4
P. puberula	116_05	116	380	198.78	1.92	799	77.51	3.35	0.3899	4
P. puberula	116_07	116	312	202.54	1.62	801	78.9	3.6	0.3896	4
P. puberula	116_01	116	509	198.1	2.4	1033	75.77	3.88	0.3825	4
P. puberula	116_02	116	509	198.1	2.4	1033	75.77	3.88	0.3825	4
P. puberula	116_04	116	380	198.78	1.92	799	77.51	3.35	0.3899	4
P. puberula	116_06	116	380	198.78	1.92	799	77.51	3.35	0.3899	4
P. puberula	116_08	116	312	202.54	1.62	801	78.9	3.6	0.3896	4
P. puberula	116_09	116	312	202.54	1.62	801	78.9	3.6	0.3896	4
P. puberula	116_10	116	785	200.87	2.09	687	77.3	4.04	0.3848	4
P. puberula	116_11	116	785	200.87	2.09	687	77.3	4.04	0.3848	4
P. puberula	116_12	116	785	200.87	2.09	687	77.3	4.04	0.3848	4
P. puberula	117_03	117	1717	197.49	2.09	588	133.63	2	0.6766	7
P. puberula	117_04	117	755	198.29	1.31	430	77.49	2.72	0.3908	4
P. puberula	117_05	117	792	201.23	1.41	519	76.66	3.63	0.381	4
P. puberula	117_07	117	836	197.93	1.69	614	94.89	2.54	0.4794	5
P. puberula	117_08	117	847	200.05	1.34	359	134.88	1.81	0.6742	7
P. puberula	117_11	117	1009	197.26	1.89	115	133.04	2.67	0.6744	7
P. puberula	117_13	117	799	199.47	1.39	408	96.52	2.26	0.4839	5
P. puberula	117_14	117	278	201.39	1.59	847	135.14	2.66	0.671	7
P. puberula	117_15	117	569	197.76	2.45	843	95.64	3.38	0.4836	5
P. puberula	117_19	117	365	199.82	1.79	717	75.63	3.59	0.3785	4
P. puberula	117_20	117	433	201.78	1.56	853	96.69	2.98	0.4792	5
P. puberula	117_01	117	1402	202.06	1.85	153	136.06	1.67	0.6734	7
P. puberula	117_02	117	1212	198.77	2.04	316	134.57	1.62	0.677	7
P. puberula	117_06	117	932	200.54	2.29	330	136.97	1.96	0.683	7
P. puberula	117_09	117	1236	199.26	2.43	448	135.5	2.52	0.68	7
P. puberula	117_10	117	845	199.58	2.01	149	134.89	2.99	0.6759	7
P. puberula	117_12	117	1576	199.37	2.99	474	136.68	2.62	0.6856	7
P. puberula	117_16	117	506	201.66	2.08	571	150.56	2.01	0.7466
P. puberula	117_17	117	792	194.59	2.4	545	130.82	2.83	0.6723	7
P. puberula	118_01	118	927	198.4	1.49	508	113.39	1.93	0.5715	6
P. puberula	118_02	118	841	199.46	1.32	308	75.23	2.64	0.3772	4
P. puberula	118_08	118	398	198.92	1.27	1163	75.87	4.18	0.3814	4
P. puberula	118_11	118	795	198.57	2.11	762	75.38	4.26	0.3796	4
P. puberula	118_12	118	1037	198.7	2.35	574	76.13	2.99	0.3831	4
P. puberula	118_03	118	434	199.42	1.64	656	77.02	3.37	0.3862	4
P. puberula	118_04	118	530	199.83	1.45	675	76.2	3.86	0.3813	4
P. puberula	118_05	118	614	199.33	1.51	809	76.81	4.43	0.3853	4
P. puberula	118_06	118	363	199.75	1.28	1147	75.17	4.63	0.3763	4
P. puberula	118_07	118	314	199.72	1.28	656	75.51	3.8	0.3781	4
P. puberula	118_09	118	542	199.23	1.49	917	76.79	4.33	0.3854	4
P. puberula	118_10	118	991	199.9	2.04	677	75.64	3.6	0.3784	4
P. puberula	119_03	119	296	196.67	2.19	688	94.88	2.41	0.4824	5
P. puberula	119_05	119	639	200.14	1.86	398	135.2	1.97	0.6755	7
P. puberula	119_08	119	306	198.53	1.52	703	94.53	2.91	0.4761	5
P. puberula	119_09	119	656	199.53	1.48	663	133.5	2.29	0.6691	7
P. puberula	119_12	119	428	195.55	2.58	918	94.75	2.98	0.4845	5
P. puberula	119_13	119	455	200.18	1.77	621	94.29	2.76	0.471	5
P. puberula	119_14	119	314	198.44	1.51	795	133.09	2.57	0.6707	7
P. puberula	119_16	119	852	200.53	1.75	978	135.01	2.22	0.6733	7
P. puberula	119_01	119	841	200.98	1.99	459	134.39	2.35	0.6687	7
P. puberula	119_02	119	584	200.44	1.88	802	134.2	2.25	0.6695	7
P. puberula	119_04	119	463	198.28	1.61	510	133.68	2.28	0.6742	7
P. puberula	119_06	119	159	199.62	1.31	912	134.18	2.44	0.6722	7
P. puberula	119_07	119	599	199.69	1.59	554	133.89	1.75	0.6705	7
P. puberula	119_10	119	445	199.21	1.85	746	134.19	2.23	0.6736	7
P. puberula	119_11	119	197	199.37	1.23	711	133.03	2.45	0.6673	7
P. puberula	119_15	119	410	198.18	2.04	467	133.19	2.65	0.6721	7
P. puberula	119_17	119	596	197.99	2.33	685	94.69	3.29	0.4783	5
P. puberula	119_18	119	544	199.52	1.77	694	134.95	2.37	0.6764	7
P. puberula	119_19	119	367	200.24	1.7	970	95.09	3.2	0.4749	5
P. puberula	119_20	119	701	197.98	2	600	134.06	2.5	0.6771	7
P. puberula	120_01	120	1039	199.48	1.83	700	76.36	3.28	0.3828	4
P. puberula	120_07	120	683	200.05	2.29	789	77.42	4.48	0.387	4
P. puberula	120_14	120	605	199.44	1.54	740	75.83	3.51	0.3802	4
P. puberula	120_19	120	824	196.1	2.01	528	75.99	3.14	0.3875	4
P. puberula	120_02	120	1427	197.71	2.54	2499	75.52	4.05	0.382	4
P. puberula	120_03	120	471	197.54	1.54	723	75.83	3.49	0.3839	4
P. puberula	120_04	120	814	200.41	1.51	614	76.65	4.39	0.3825	4
P. puberula	120_05	120	401	198.35	1.62	742	76.66	3.89	0.3865	4
P. puberula	120_06	120	447	199.7	1.45	831	75.13	4.14	0.3762	4
P. puberula	120_08	120	889	200.25	1.83	591	77.09	2.68	0.385	4
P. puberula	120_09	120	707	201.81	1.83	954	76.71	3.88	0.3801	4
P. puberula	120_10	120	948	198.01	2.04	597	76.34	4	0.3855	4
P. puberula	120_11	120	664	197.53	2.34	1010	75.26	4.28	0.381	4
P. puberula	120_12	120	793	198.86	2.57	809	75.4	3.91	0.3792	4
P. puberula	120_13	120	313	198.87	1.64	835	76.04	3.7	0.3824	4
P. puberula	120_15	120	530	199.29	1.69	637	76.11	3.92	0.3819	4
P. puberula	120_16	120	317	197.59	1.59	669	75.13	2.45	0.3802	4
P. puberula	120_17	120	481	199.56	1.59	776	76.13	3.72	0.3815	4
P. puberula	120_18	120	593	200.07	1.81	661	76.39	4.29	0.3818	4
P. puberula	120_20	120	1027	200.76	1.88	540	75.61	4.19	0.3766	4
P. puberula	121_01	121	367	196.82	1.94	1008	75.66	4.46	0.3844	4
P. puberula	121_04	121	917	200.34	1.59	563	114.91	2.06	0.5736	6
P. puberula	121_08	121	401	198.56	1.13	597	76.31	3.1	0.3843	4
P. puberula	121_09	121	705	198.44	1.39	623	75.53	3.02	0.3806	4
P. puberula	121_12	121	727	200.31	1.7	732	76.44	4.01	0.3816	4
P. puberula	121_02	121	367	196.82	1.94	1008	75.66	4.46	0.3844	4
P. puberula	121_03	121	367	196.82	1.94	1008	75.66	4.46	0.3844	4
P. puberula	121_05	121	750	201.43	1.52	656	76.61	2.8	0.3803	4
P. puberula	121_06	121	732	202.05	1.37	694	76.8	2.75	0.3801	4
P. puberula	121_10	121	733	200.15	1.56	750	77.13	3.03	0.3854	4
P. puberula	121_11	121	767	198.15	2.33	676	76.14	4.13	0.3843	4
P. puberula	121_13	121	727	200.31	1.7	732	76.44	4.01	0.3816	4
P. puberula	122_05	122	951	198.2	1.69	408	76.62	3.56	0.3866	4
P. puberula	122_06	122	918	194.78	1.57	472	76.62	2.87	0.3934	4
P. puberula	122_08	122	244	197.34	1.6	821	97.13	2.97	0.4922	5
P. puberula	122_12	122	312	197.89	1.51	711	114.57	2.34	0.579	6
P. puberula	122_14	122	515	196.5	1.57	681	75.86	3.36	0.3861	4
P. puberula	122_01	122	871	196.98	2.17	495	76.08	4.23	0.3862	4
P. puberula	122_02	122	842	195.35	2.24	578	79.64	3.89	0.4077	4
P. puberula	122_03	122	961	194.64	1.93	512	75.12	4.05	0.3859	4
P. puberula	122_04	122	778	199.31	1.72	479	98.05	3.01	0.4919	5
P. puberula	122_07	122	636	197.81	1.88	757	97.77	2.57	0.4943	5
P. puberula	122_09	122	643	198.45	1.84	682	97.59	2.79	0.4918	5
P. puberula	122_10	122	404	199.05	1.5	615	152.33	1.77	0.7653	8
P. puberula	122_13	122	288	196.55	1.99	822	75	3.51	0.3816	4
P. puberula	122_15	122	810	197.04	2.38	675	75.07	3.66	0.381	4
P. puberula	122_16	122	897	196.86	1.98	556	96.37	2.99	0.4895	5
P. puberula	122_17	122	435	199.33	1.78	651	98.29	3.06	0.4931	5
P. puberula	122_18	122	472	198.68	1.65	997	95.74	3.6	0.4819	5
P. puberula	122_19	122	348	200.21	1.55	708	98.27	2.65	0.4908	5
P. puberula	122_20	122	625	199.27	1.52	666	98.59	2.84	0.4948	5
P. puberula	123_04	123	563	196.7	1.91	810	75.07	3.76	0.3816	4
P. puberula	123_07	123	565	196.49	1.49	748	74.77	3.77	0.3805	4
P. puberula	123_08	123	474	199.34	1.68	683	97.8	2.48	0.4906	5
P. puberula	123_09	123	530	197.99	1.58	767	75.99	3.52	0.3838	4
P. puberula	123_10	123	385	199.77	2.02	768	76.94	3.45	0.3851	4
P. puberula	123_14	123	445	203.31	1.51	786	99.94	3	0.4916	5
P. puberula	123_01	123	428	198.52	1.4	653	77.04	3	0.3881	4
P. puberula	123_02	123	374	197.69	1.67	688	76.66	3.34	0.3878	4
P. puberula	123_03	123	212	197.98	1.49	775	75.39	3.45	0.3808	4
P. puberula	123_05	123	209	200.47	1.29	948	79.56	4.39	0.3969	4
P. puberula	123_06	123	626	201.39	1.53	716	77.4	3.7	0.3843	4
P. puberula	123_11	123	415	202.09	1.51	892	77.93	4.02	0.3856	4
P. puberula	123_12	123	745	199.78	1.75	693	78.19	2.91	0.3914	4
P. puberula	123_13	123	788	200.33	1.6	803	78.86	3.25	0.3937	4
P. puberula	123_15	123	633	199.75	1.54	640	77.07	2.93	0.3858	4
P. puberula	123_16	123	339	198.35	1.3	653	76.28	3.18	0.3846	4
P. puberula	123_17	123	528	197	1.4	673	76.15	3.04	0.3865	4
P. puberula	123_18	123	823	198.98	1.66	593	75.68	3.95	0.3803	4
P. puberula	123_19	123	552	196.08	1.3	588	75.11	4.71	0.3831	4
P. puberula	123_20	123	614	195.55	1.98	719	76.12	4.11	0.3893	4
P. puberula	125_03	125	2462	200.88	2.33	146	98.62	2.1	0.4909	5
P. puberula	125_05	125	397	199.68	1.34	714	97.05	2.21	0.486	5
P. puberula	125_06	125	243	198.2	1.24	511	155.65	1.77	0.7853	8
P. puberula	125_07	125	554	197.71	1.6	854	95.35	3.33	0.4823	5
P. puberula	125_09	125	554	197.71	1.6	854	95.35	3.33	0.4823	5
P. puberula	125_10	125	939	200.3	1.85	307	155.27	1.7	0.7752	8
P. puberula	125_11	125	802	202.64	1.38	307	158.06	1.5	0.78	8
P. puberula	125_12	125	939	200.3	1.85	307	155.27	1.7	0.7752	8
P. puberula	125_04	125	201	194.2	1.37	699	152.86	2.28	0.7871	8
P. puberula	126_07	126	472	201.1	1.59	982	97.72	3.23	0.4859	5
P. puberula	126_08	126	472	201.1	1.59	982	97.72	3.23	0.4859	5
P. puberula	126_09	126	472	201.1	1.59	982	97.72	3.23	0.4859	5
P. puberula	126_11	126	654	200.21	1.61	714	97.54	3	0.4872	5
P. puberula	126_01	126	627	200.89	1.73	839	97.78	3.24	0.4867	5
P. puberula	126_02	126	814	200.69	1.4	686	96.69	2.35	0.4818	5
P. puberula	126_04	126	627	200.89	1.73	839	97.78	3.24	0.4867	5
P. puberula	126_05	126	627	200.89	1.73	839	97.78	3.24	0.4867	5
P. puberula	126_06	126	336	201.81	1.36	241	97.78	3.01	0.4845	5
P. puberula	126_10	126	654	200.21	1.61	714	97.54	3	0.4872	5
P. puberula	126_12	126	654	200.21	1.61	714	97.54	3	0.4872	5
P. puberula	127_01	127	381	200.61	1.37	790	96.23	3.1	0.4797	5
P. puberula	127_11	127	377	199.85	1.07	887	96.07	2.97	0.4807	5
P. puberula	127_02	127	381	200.61	1.37	790	96.23	3.1	0.4797	5
P. puberula	127_03	127	381	200.61	1.37	790	96.23	3.1	0.4797	5
P. puberula	127_04	127	343	202.9	1.55	968	98.18	3.55	0.4839	5
P. puberula	127_05	127	343	202.9	1.55	968	98.18	3.55	0.4839	5
P. puberula	127_06	127	457	202.14	3.85	262	96.77	4.03	0.4787	5
P. puberula	127_07	127	343	202.9	1.55	968	98.18	3.55	0.4839	5
P. puberula	127_09	127	243	201.6	1.65	376	101.52	4.11	0.5036	5
P. puberula	127_10	127	377	199.85	1.07	887	96.07	2.97	0.4807	5
P. puberula	127_12	127	377	199.85	1.07	887	96.07	2.97	0.4807	5
P. puberula	128_01	128	189	201.88	1.25	871	76.86	3.81	0.3807	4
P. puberula	128_03	128	189	201.88	1.25	871	76.86	3.81	0.3807	4
P. puberula	128_06	128	305	202.26	1.42	868	76.48	3.96	0.3781	4
P. puberula	128_08	128	267	203.44	1.9	703	77.37	3.44	0.3803	4
P. puberula	128_02	128	189	201.88	1.25	871	76.86	3.81	0.3807	4
P. puberula	128_04	128	305	202.26	1.42	868	76.48	3.96	0.3781	4
P. puberula	128_05	128	345	202.82	1.64	599	78.22	3.9	0.3857	4
P. puberula	128_07	128	305	202.26	1.42	868	76.48	3.96	0.3781	4
P. puberula	128_09	128	267	203.44	1.9	703	77.37	3.44	0.3803	4
P. puberula	128_10	128	267	203.44	1.9	703	77.37	3.44	0.3803	4
P. puberula	128_11	128	366	202.74	1.55	791	77.25	3.79	0.381	4
P. puberula	128_12	128	366	202.74	1.55	791	77.25	3.79	0.381	4
P. puberula	129_06	129	528	204.45	1.46	1061	98.41	3.55	0.4813	5
P. puberula	129_08	129	528	204.45	1.46	1061	98.41	3.55	0.4813	5
P. puberula	129_11	129	305	202.31	1.61	1063	98.28	3.72	0.4858	5
P. puberula	129_01	129	446	199.91	2.09	938	97.26	3.32	0.4865	5
P. puberula	129_02	129	446	199.91	2.09	938	97.26	3.32	0.4865	5
P. puberula	129_03	129	174	202.39	1.19	210	100.4	2.48	0.4961	5
P. puberula	129_04	129	620	198.98	1.61	731	96.72	2.66	0.4861	5
P. puberula	129_05	129	446	199.91	2.09	938	97.26	3.32	0.4865	5
P. puberula	129_07	129	528	204.45	1.46	1061	98.41	3.55	0.4813	5
P. puberula	129_09	129	305	202.31	1.61	1063	98.28	3.72	0.4858	5
P. puberula	129_10	129	305	202.31	1.61	1063	98.28	3.72	0.4858	5
P. puberula	130_05	130	655	197.99	1.68	611	74.37	4.41	0.3756	4
P. puberula	130_09	130	584	198.86	1.92	625	75.53	3.81	0.3798	4
P. puberula	130_12	130	331	198.93	1.52	765	73.86	4.05	0.3713	4
P. puberula	130_15	130	922	199.8	2.38	930	74.79	4.55	0.3743	4
P. puberula	130_01	130	518	200.44	2.16	636	74.58	4.36	0.3721	4
P. puberula	130_02	130	515	199.64	1.89	1008	73.64	4.89	0.3689	4
P. puberula	130_03	130	770	200.86	2.2	573	76.23	3.48	0.3795	4
P. puberula	130_04	130	323	199.51	1.5	740	74.95	3.36	0.3757	4
P. puberula	130_06	130	538	200.56	1.97	204	110.7	2.34	0.552
P. puberula	130_07	130	415	201.7	1.37	741	78.5	4.36	0.3892	4
P. puberula	130_08	130	304	196.61	1.75	599	74.61	2.95	0.3795	4
P. puberula	130_10	130	255	198.22	1.88	872	74.15	3.9	0.3741	4
P. puberula	130_11	130	339	197.58	1.48	688	73.67	3.49	0.3729	4
P. puberula	130_13	130	459	196.75	2.18	666	72.89	5.16	0.3705	4
P. puberula	130_14	130	323	203.59	1.46	833	76.41	3.35	0.3753	4
P. puberula	130_16	130	775	199.21	1.92	1759	75.09	5.11	0.3769	4
P. puberula	130_17	130	411	201.5	1.39	819	75.71	3.87	0.3757	4
P. puberula	130_18	130	324	202.3	1.1	770	76.22	4.41	0.3768	4
P. puberula	130_19	130	391	196.97	1.46	642	75.29	3.58	0.3822	4
P. puberula	130_20	130	331	199.76	1.46	527	75.32	3.94	0.3771	4
P. puberula	131_01	131	572	197.61	1.75	751	74.88	3.6	0.3789	4
P. puberula	131_08	131	254	197.08	1.4	830	77.05	3.46	0.391	4
P. puberula	131_12	131	715	200.03	1.77	537	76.92	3.63	0.3845	4
P. puberula	131_02	131	200	199.82	2.69	443	77.39	3.43	0.3873	4
P. puberula	131_03	131	572	197.61	1.75	751	74.88	3.6	0.3789	4
P. puberula	131_04	131	356	200.54	1.49	748	76.96	3.77	0.3838	4
P. puberula	131_05	131	223	199.07	1.34	948	74.9	4.36	0.3762	4
P. puberula	131_06	131	223	199.07	1.34	948	74.9	4.36	0.3762	4
P. puberula	131_07	131	223	199.07	1.34	948	74.9	4.36	0.3762	4
P. puberula	131_09	131	254	197.08	1.4	830	77.05	3.46	0.391	4
P. puberula	131_10	131	254	197.08	1.4	830	77.05	3.46	0.391	4
P. puberula	131_11	131	715	200.03	1.77	537	76.92	3.63	0.3845	4
P. puberula	132_02	132	395	199.53	1.42	790	100.58	2.27	0.5041	5
P. puberula	132_05	132	360	200.95	1.77	1020	98.43	2.82	0.4898	5
P. puberula	132_06	132	360	200.95	1.77	1020	98.43	2.82	0.4898	5
P. puberula	132_01	132	395	199.53	1.42	790	100.58	2.27	0.5041	5
P. puberula	132_04	132	395	199.53	1.42	790	100.58	2.27	0.5041	5
P. puberula	132_07	132	360	200.95	1.77	1020	98.43	2.82	0.4898	5
P. puberula	132_08	132	412	200.38	2.12	1059	98.83	3.46	0.4932	5
P. puberula	132_09	132	412	200.38	2.12	1059	98.83	3.46	0.4932	5
P. puberula	132_10	132	412	200.38	2.12	1059	98.83	3.46	0.4932	5
P. puberula	132_11	132	497	200.33	2.02	796	98.56	2.14	0.492	5
P. puberula	132_12	132	497	200.33	2.02	796	98.56	2.14	0.492	5
P. puberula	133_01	133	153	208.28	0.93	1177	99.28	2.86	0.4767	5
P. puberula	133_02	133	153	208.28	0.93	1177	99.28	2.86	0.4767	5
P. puberula	133_08	133	297	201.4	2.17	856	97.94	2.66	0.4863	5
P. puberula	133_09	133	297	201.4	2.17	856	97.94	2.66	0.4863	5
P. puberula	133_03	133	153	208.28	0.93	1177	99.28	2.86	0.4767	5
P. puberula	133_04	133	498	199.49	1.77	799	96.1	2.18	0.4817	5
P. puberula	133_05	133	498	199.49	1.77	799	96.1	2.18	0.4817	5
P. puberula	133_06	133	498	199.49	1.77	799	96.1	2.18	0.4817	5
P. puberula	133_07	133	297	201.4	2.17	856	97.94	2.66	0.4863	5
P. puberula	133_10	133	396	198.72	2.1	774	96.23	2.58	0.4842	5
P. puberula	133_11	133	396	198.72	2.1	774	96.23	2.58	0.4842	5
P. puberula	133_12	133	396	198.72	2.1	774	96.23	2.58	0.4842	5
P. puberula	134_01	134	488	198.47	1.46	871	76.61	3.26	0.386	4
P. puberula	134_11	134	351	198.88	1.01	571	77.02	2.43	0.3873	4
P. puberula	134_12	134	404	200.06	1.74	634	77.47	2.7	0.3872	4
P. puberula	134_13	134	385	197.71	1.62	755	113.16	2.3	0.5724	6
P. puberula	134_15	134	200	200.3	1.03	884	76.67	3.53	0.3828	4
P. puberula	134_02	134	812	198.32	1.42	520	75.13	3.12	0.3788	4
P. puberula	134_03	134	602	197.44	1.78	1138	75.95	3.52	0.3847	4
P. puberula	134_04	134	526	197.6	2.02	717	75.09	3.12	0.38	4
P. puberula	134_05	134	819	198.43	1.49	601	76.58	2.53	0.3859	4
P. puberula	134_06	134	316	200.4	1.16	783	76.87	3.28	0.3836	4
P. puberula	134_07	134	1062	198.12	1.8	578	76.3	2.71	0.3851	4
P. puberula	134_08	134	563	198.82	1.35	573	75.25	2.54	0.3785	4
P. puberula	134_09	134	622	198.44	1.33	543	76.4	2.8	0.385	4
P. puberula	134_10	134	594	200.37	1.31	812	77.97	3.15	0.3891	4
P. puberula	134_14	134	480	199.85	1.48	721	76.34	2.79	0.382	4
P. puberula	134_16	134	352	201.39	1.37	820	76.42	4.04	0.3795	4
P. puberula	134_17	134	641	198.47	1.52	548	73.23	2.83	0.369	4
P. puberula	134_18	134	447	198.63	1.37	604	74.78	4.26	0.3765	4
P. puberula	134_19	134	525	199.78	1.5	716	75.43	4.11	0.3776	4
P. puberula	134_20	134	437	200.16	1.47	557	76.88	3.67	0.3841	4
P. puberula	135_01	135	588	198.65	1.8	824	74.35	3.94	0.3743	4
P. puberula	135_10	135	644	198.22	1.59	456	76.62	2.63	0.3865	4
P. puberula	135_17	135	242	199.31	1.06	764	74.8	3.25	0.3753	4
P. puberula	135_19	135	583	198.64	1.44	549	74.91	2.54	0.3771	4
P. puberula	135_02	135	379	199.6	2.3	679	78.39	5.53	0.3927	4
P. puberula	135_03	135	546	198.16	1.63	492	74.68	3.06	0.3769	4
P. puberula	135_04	135	598	200.41	1.61	834	75.2	3.46	0.3752	4
P. puberula	135_05	135	542	200.54	1.39	581	74.95	3.33	0.3737	4
P. puberula	135_06	135	459	200.88	1.67	944	75.02	4.24	0.3735	4
P. puberula	135_07	135	597	201.97	1.61	620	76.07	3.96	0.3766	4
P. puberula	135_08	135	509	200.66	1.48	551	75.84	3.57	0.378	4
P. puberula	135_09	135	397	198.31	1.63	756	75.49	3.9	0.3807	4
P. puberula	135_11	135	913	199.38	1.89	334	75.3	2.98	0.3777	4
P. puberula	135_12	135	296	200.97	1.32	670	75.79	4.27	0.3771	4
P. puberula	135_13	135	162	199.87	1.36	903	75.11	3.48	0.3758	4
P. puberula	135_14	135	442	202.03	1.3	975	75.01	3.39	0.3713	4
P. puberula	135_15	135	386	201.12	1.32	615	76.63	2.52	0.381	4
P. puberula	135_16	135	571	200.99	1.41	697	75.34	3.46	0.3748	4
P. puberula	135_18	135	253	198.74	1.31	968	75.3	4.26	0.3789	4
P. puberula	135_20	135	791	199.43	1.3	480	75.9	3.05	0.3806	4
P. puberula	136_02	136	748	200.22	1.59	482	96.86	2.33	0.4838	5
P. puberula	136_06	136	425	202.07	1.27	643	96.69	2.63	0.4785	5
P. puberula	136_10	136	359	200.73	1.6	930	98.72	2.97	0.4918	5
P. puberula	136_13	136	510	198.11	1.18	592	94.84	2.4	0.4787	5
P. puberula	136_01	136	625	200.08	2.03	495	93.99	2.84	0.4698	5
P. puberula	136_03	136	492	199.84	1.25	430	95.29	2.01	0.4768	5
P. puberula	136_05	136	558	199.31	1.46	509	95.72	2.89	0.4803	5
P. puberula	136_07	136	701	198.99	1.58	373	95.37	1.97	0.4793	5
P. puberula	136_08	136	964	198.05	2.51	599	94.27	2.76	0.476	5
P. puberula	136_09	136	573	198.66	1.86	1035	95.53	3.15	0.4809	5
P. puberula	136_11	136	474	201.09	1.13	632	95.63	2.5	0.4756	5
P. puberula	136_12	136	610	198.76	1.22	657	94.76	2.23	0.4768	5
P. puberula	136_14	136	603	197.07	1.35	414	95.15	2.23	0.4828	5
P. puberula	136_15	136	443	198.93	1.11	511	96.62	1.92	0.4857	5
P. puberula	136_17	136	894	200.16	1.47	515	96.34	2.5	0.4813	5
P. puberula	136_18	136	352	202.44	1.33	236	101.5	3.64	0.5014	5
P. puberula	136_19	136	518	202.29	1.74	342	96.93	2.44	0.4792	5
P. puberula	136_20	136	579	199.09	1.94	282	96.89	2.26	0.4867	5
P. puberula	137_02	137	471	200.71	1.65	1294	98.28	3.01	0.4897	5
P. puberula	137_06	137	784	199.38	1.46	957	98.4	2.34	0.4935	5
P. puberula	137_07	137	549	204.45	1.62	1673	100.57	3.08	0.4919	5
P. puberula	137_01	137	471	200.71	1.65	1294	98.28	3.01	0.4897	5
P. puberula	137_03	137	1082	199.05	1.64	939	96.67	2.49	0.4857	5
P. puberula	137_04	137	471	200.71	1.65	1294	98.28	3.01	0.4897	5
P. puberula	137_05	137	549	204.45	1.62	1673	100.57	3.08	0.4919	5
P. puberula	137_08	137	549	204.45	1.62	1673	100.57	3.08	0.4919	5
P. puberula	137_09	137	491	198.82	1.99	1492	97.14	2.93	0.4886	5
P. puberula	137_10	137	491	198.82	1.99	1492	97.14	2.93	0.4886	5
P. puberula	137_11	137	449	198.84	2.08	1028	96.57	2.62	0.4857	5
P. puberula	137_12	137	449	198.84	2.08	1028	96.57	2.62	0.4857	5
P. puberula	138_10	138	318	197.24	1.86	644	94.61	2.35	0.4797	5
P. puberula	138_11	138	239	200.43	1.5	853	132.22	2.53	0.6597	7
P. puberula	138_13	138	318	204.59	2.38	1116	134.84	2.69	0.6591	7
P. puberula	138_14	138	490	198.91	1.89	989	95.9	3.64	0.4821	5
P. puberula	138_15	138	405	198.22	2.19	1424	96.42	3.45	0.4864	5
P. puberula	138_16	138	304	201.27	1.86	213	99.63	3.56	0.495	5
P. puberula	138_17	138	424	200.29	1.56	1127	133.73	2.52	0.6677	7
P. puberula	138_01	138	335	198.67	1.8	1139	132.79	2.83	0.6684	7
P. puberula	138_02	138	1189	199.46	1.71	756	98.9	2.68	0.4958	5
P. puberula	138_03	138	240	206.14	1.29	228	141.55	2.27	0.6867	7
P. puberula	138_04	138	415	198.91	1.56	657	138.49	2.79	0.6962	7
P. puberula	138_05	138	186	202.5	1.33	937	135.24	2.24	0.6679	7
P. puberula	138_06	138	657	197.06	1.92	685	94.31	2.65	0.4786	5
P. puberula	138_07	138	585	198.23	1.57	486	137.15	1.79	0.6919	7
P. puberula	138_08	138	464	200.38	1.56	649	134.99	1.74	0.6737	7
P. puberula	138_09	138	372	198.52	0.97	599	130.57	1.76	0.6577	7
P. puberula	138_18	138	791	200.93	1.39	759	138.55	2.01	0.6895	7
P. puberula	138_20	138	589	200.01	1.52	711	133.23	2.51	0.6661	7
P. puberula	139_03	139	524	200.73	2.04	1022	96.73	2.65	0.4819	5
P. puberula	139_04	139	841	197.04	2.2	429	136.31	2.4	0.6918	7
P. puberula	139_05	139	1319	201.7	1.66	197	146.09	2.27	0.7243
P. puberula	139_08	139	872	202.94	2.14	343	105.17	3.28	0.5182	5
P. puberula	139_12	139	881	200.95	1.28	392	145.67	2.62	0.7249
P. puberula	140_09	140	1306	197.63	2.17	584	99.07	3.29	0.5013	5
P. puberula	140_12	140	859	200.5	1.75	619	97.43	1.96	0.4859	5
P. puberula	140_01	140	493	201.17	1.97	1295	98.35	3.43	0.4889	5
P. puberula	140_02	140	493	201.17	1.97	1295	98.35	3.43	0.4889	5
P. puberula	140_03	140	493	201.17	1.97	1295	98.35	3.43	0.4889	5
P. puberula	140_04	140	610	200.38	1.92	1031	97.35	2.92	0.4858	5
P. puberula	140_05	140	959	199.16	1.53	342	100.82	2.74	0.5062	5
P. puberula	140_06	140	610	200.38	1.92	1031	97.35	2.92	0.4858	5
P. puberula	140_07	140	610	200.38	1.92	1031	97.35	2.92	0.4858	5
P. puberula	140_08	140	456	199.2	2.42	1151	97.92	3.38	0.4916	5
P. puberula	140_10	140	456	199.2	2.42	1151	97.92	3.38	0.4916	5
P. puberula	140_11	140	456	199.2	2.42	1151	97.92	3.38	0.4916	5
P. puberula	141_01	141	294	200.29	1.78	1162	76.42	3.16	0.3815	4
P. puberula	141_03	141	288	201.6	1.31	1269	77.48	3.25	0.3843	4
P. puberula	141_13	141	117	198.89	0.78	1351	75.65	3.8	0.3804	4
P. puberula	141_16	141	348	199.96	1.52	536	75.58	3.59	0.378	4
P. puberula	141_02	141	238	198.49	1.57	934	75.95	3.52	0.3826	4
P. puberula	141_04	141	530	201.34	1.45	1601	76.66	3.68	0.3807	4
P. puberula	141_05	141	480	200.39	1.42	1342	76.98	3.68	0.3842	4
P. puberula	141_06	141	119	201.46	1.25	884	76.8	3.58	0.3812	4
P. puberula	141_07	141	363	202.81	0.99	1108	78.62	3.57	0.3877	4
P. puberula	141_08	141	339	200.91	1.26	1171	77.69	3.84	0.3867	4
P. puberula	141_09	141	148	201.29	1.25	1179	76.88	3.62	0.3819	4
P. puberula	141_10	141	216	200.29	1.55	797	76.2	3.98	0.3804	4
P. puberula	141_11	141	250	200.89	1.32	1217	76	3.61	0.3783	4
P. puberula	141_12	141	283	201.61	1.42	1213	77.14	3.95	0.3826	4
P. puberula	141_14	141	257	199.68	1.2	1455	76.2	3.47	0.3816	4
P. puberula	141_15	141	176	201.24	1.19	1170	75.36	4.44	0.3745	4
P. puberula	141_17	141	396	199.78	1.4	1056	75.19	4.33	0.3764	4
P. puberula	141_18	141	334	199.47	1.35	1237	74.23	4.18	0.3721	4
P. puberula	141_19	141	263	201.75	1.25	1321	76.96	4.2	0.3815	4
P. puberula	141_20	141	299	200.24	1.48	1171	75.89	3.93	0.379	4
P. puberula	142_06	142	171	200.89	1.03	1503	76.33	3.93	0.38	4
P. puberula	142_11	142	279	197.88	1.92	996	74.83	3.96	0.3782	4
P. puberula	142_01	142	96	200.26	1.13	1724	75.95	4.4	0.3793	4
P. puberula	142_02	142	96	200.26	1.13	1724	75.95	4.4	0.3793	4
P. puberula	142_03	142	96	200.26	1.13	1724	75.95	4.4	0.3793	4
P. puberula	142_05	142	171	200.89	1.03	1503	76.33	3.93	0.38	4
P. puberula	142_07	142	171	200.89	1.03	1503	76.33	3.93	0.38	4
P. puberula	142_08	142	196	199.29	1.74	1422	75.96	4.53	0.3812	4
P. puberula	142_09	142	196	199.29	1.74	1422	75.96	4.53	0.3812	4
P. puberula	142_10	142	196	199.29	1.74	1422	75.96	4.53	0.3812	4
P. puberula	142_12	142	279	197.88	1.92	996	74.83	3.96	0.3782	4
P. puberula	143_02	143	292	199.09	1.42	607	152.69	1.88	0.7669	8
P. puberula	143_03	143	325	199.73	2.22	910	157.95	2.41	0.7908	8
P. puberula	143_04	143	1449	199.4	1.89	194	101.8	2.97	0.5105	5
P. puberula	143_06	143	370	201.12	1.82	833	94.95	3.16	0.4721	5
P. puberula	143_07	143	562	197.45	1.83	900	92.69	2.73	0.4694	5
P. puberula	143_17	143	470	197.68	1.73	559	94.23	2.95	0.4767	5
P. puberula	143_19	143	796	202	1.29	168	159.7	1.73	0.7906	8
P. puberula	143_01	143	1037	203.1	1.83	326	109.6	4.46	0.5396
P. puberula	143_05	143	766	200.14	1.55	364	155.21	1.48	0.7755	8
P. puberula	143_08	143	582	200.02	2.64	955	95.81	2.75	0.479	5
P. puberula	143_10	143	499	201.27	2.02	630	98.64	3.09	0.4901	5
P. puberula	143_14	143	549	197.23	2.81	816	91.16	4.55	0.4622	5
P. puberula	143_15	143	485	200.27	2.86	1058	94.4	3.63	0.4714	5
P. puberula	143_16	143	426	201.44	2.39	707	94.54	3.9	0.4693	5
P. puberula	143_18	143	463	195.71	2.36	892	93.27	4.14	0.4766	5
P. puberula	143_20	143	777	199.23	1.63	414	158.51	1.89	0.7956	8
P. puberula	144_02	144	581	199.71	2.03	771	96.81	3.49	0.4848	5
P. puberula	144_04	144	227	201.64	1.24	926	74.93	4.6	0.3716	4
P. puberula	144_05	144	527	197.08	2.32	640	95.3	3.6	0.4836	5
P. puberula	144_08	144	245	202.91	2.25	950	75.77	3.95	0.3734	4
P. puberula	144_09	144	313	197.73	2.5	734	74.36	4.55	0.3761	4
P. puberula	144_15	144	514	198.03	2.42	1024	94.71	4.45	0.4783	5
P. puberula	144_20	144	774	199.73	1.65	553	75.75	2.92	0.3793	4
P. puberula	144_01	144	1293	200.68	1.74	493	99.14	3.24	0.494	5
P. puberula	144_03	144	1259	203.21	1.6	236	79.67	2.9	0.3921	4
P. puberula	144_06	144	462	201.58	1.88	788	75.88	4.62	0.3764	4
P. puberula	144_07	144	1025	204	1.72	749	78.9	3.58	0.3868	4
P. puberula	144_10	144	579	195.76	2.36	521	93.43	3.14	0.4773	5
P. puberula	144_11	144	935	198.44	1.71	540	100.65	3.39	0.5072	5
P. puberula	144_12	144	460	194.38	3.04	654	72.06	5.52	0.3707	4
P. puberula	144_13	144	1076	200.66	1.58	210	80	3.54	0.3987	4
P. puberula	144_16	144	959	199.82	1.69	302	79.22	2.74	0.3965	4
P. puberula	144_18	144	333	198.54	2.13	1105	73.83	5.25	0.3719	4
P. puberula	144_19	144	383	199.77	1.69	1356	78.98	3.87	0.3954	4
P. puberula	145_03	145	292	196.11	2.28	1615	73.85	5.55	0.3766	4
P. puberula	145_11	145	344	199.84	2.38	945	75.84	4.14	0.3795	4
P. puberula	145_01	145	292	196.11	2.28	1615	73.85	5.55	0.3766	4
P. puberula	145_02	145	292	196.11	2.28	1615	73.85	5.55	0.3766	4
P. puberula	145_07	145	189	197.66	1.71	1554	75.15	4.79	0.3802	4
P. puberula	145_08	145	189	197.66	1.71	1554	75.15	4.79	0.3802	4
P. puberula	145_09	145	189	197.66	1.71	1554	75.15	4.79	0.3802	4
P. puberula	145_10	145	344	199.84	2.38	945	75.84	4.14	0.3795	4
P. puberula	145_12	145	344	199.84	2.38	945	75.84	4.14	0.3795	4
P. puberula	146_03	146	351	202.1	3.47	618	98	3.12	0.4849	5
P. puberula	146_04	146	455	199.51	3.96	870	74.16	5.29	0.3717	4
P. puberula	146_06	146	469	198.91	2.82	1040	74.71	4.9	0.3756	4
P. puberula	146_07	146	438	197.62	2.91	1513	75.13	4.83	0.3802	4
P. puberula	146_09	146	763	190.49	4.69	587	93.89	5.59	0.4929	5
P. puberula	146_20	146	668	198.65	1.44	410	114.59	1.85	0.5768	6
P. puberula	146_01	146	388	195.88	2.91	1106	75.53	4.71	0.3856	4
P. puberula	146_02	146	408	201.13	3.13	1423	74.46	5.51	0.3702	4
P. puberula	146_05	146	1088	198.98	1.54	595	76.42	3.51	0.3841	4
P. puberula	146_08	146	544	200.79	1.35	694	76.66	2.76	0.3818	4
P. puberula	146_10	146	373	199.25	3.23	1109	75.66	5.46	0.3797	4
P. puberula	146_11	146	428	195.98	3.72	1004	74.72	5.06	0.3813	4
P. puberula	146_12	146	423	200.81	1.51	980	76.27	4.05	0.3798	4
P. puberula	146_13	146	673	194.58	3.09	969	75.01	5.08	0.3855	4
P. puberula	146_14	146	439	197.07	2.31	810	74.57	4.37	0.3784	4
P. puberula	146_15	146	438	200.97	1.68	731	76.1	4.03	0.3787	4
P. puberula	146_16	146	450	200.71	2.67	853	76.11	3.82	0.3792	4
P. puberula	146_17	146	541	197.96	2.09	310	75.38	2.12	0.3808	4
P. puberula	146_18	146	332	200.79	1.81	604	75.64	4.37	0.3767	4
P. puberula	146_19	146	359	200.06	1.56	787	76.48	4.35	0.3823	4
P. puberula	147_02	147	777	198.54	2.18	598	95.92	2.89	0.4831	5
P. puberula	147_03	147	555	200.11	2.27	774	96.73	2.97	0.4834	5
P. puberula	147_18	147	413	201.34	1.21	715	97.67	2.36	0.4851	5
P. puberula	147_01	147	486	198.72	1.47	894	99.37	2.74	0.5001	5
P. puberula	147_04	147	752	198.87	1.85	573	96.11	2.56	0.4833	5
P. puberula	147_05	147	678	198.9	2.09	787	100.48	2.89	0.5052	5
P. puberula	147_06	147	874	198.45	2.08	690	96.47	2.72	0.4861	5
P. puberula	147_08	147	429	198.7	1.33	715	99.78	2.43	0.5022	5
P. puberula	147_09	147	335	199.74	1.28	598	97.78	2.93	0.4895	5
P. puberula	147_10	147	588	198.48	1.39	695	99.64	2.74	0.502	5
P. puberula	147_11	147	919	199.78	1.99	525	100.76	1.82	0.5044	5
P. puberula	147_12	147	808	199.49	1.67	551	97.9	2.75	0.4908	5
P. puberula	147_13	147	445	198.16	1.46	445	100.02	2.1	0.5047	5
P. puberula	147_16	147	599	198.89	1.39	608	99.67	2.16	0.5011	5
P. puberula	147_17	147	480	199.49	1.74	560	99.76	2.44	0.5001	5
P. puberula	147_19	147	962	199.64	1.53	421	100.45	2.22	0.5032	5
P. puberula	148_01	148	569	201.69	1.33	702	77.54	3.01	0.3845	4
P. puberula	148_06	148	312	201.04	1.56	1284	76.6	3.61	0.381	4
P. puberula	148_10	148	284	199.83	1.03	778	76.15	2.75	0.3811	4
P. puberula	148_02	148	320	202.08	1.11	708	77.15	3.15	0.3818	4
P. puberula	148_03	148	517	202.64	1.79	1695	77.73	3.95	0.3836	4
P. puberula	148_04	148	517	202.64	1.79	1695	77.73	3.95	0.3836	4
P. puberula	148_05	148	517	202.64	1.79	1695	77.73	3.95	0.3836	4
P. puberula	148_07	148	312	201.04	1.56	1284	76.6	3.61	0.381	4
P. puberula	148_08	148	312	201.04	1.56	1284	76.6	3.61	0.381	4
P. puberula	148_09	148	276	200.93	1.97	1968	77.73	3.99	0.3869	4
P. puberula	148_11	148	276	200.93	1.97	1968	77.73	3.99	0.3869	4
P. puberula	148_12	148	276	200.93	1.97	1968	77.73	3.99	0.3869	4
P. puberula	149_02	149	288	198.62	1.2	1021	74.78	4.19	0.3765	4
P. puberula	149_06	149	299	201.49	1.26	655	98.18	2.59	0.4873	5
P. puberula	149_13	149	569	198.29	1.59	1007	74.38	4.02	0.3751	4
P. puberula	149_14	149	610	194.77	2.09	889	94.5	3.55	0.4852	5
P. puberula	149_18	149	693	197.19	2.04	679	95.3	3.51	0.4833	5
P. puberula	149_01	149	326	199.13	1.9	637	75.26	3.71	0.3779	4
P. puberula	149_03	149	969	200.12	1.58	681	76.74	3.12	0.3835	4
P. puberula	149_04	149	536	200.62	1.43	787	76.21	3.73	0.3799	4
P. puberula	149_05	149	372	201.61	1.33	1221	76.54	4.27	0.3796	4
P. puberula	149_07	149	366	200.31	1.62	1055	75.72	3.62	0.378	4
P. puberula	149_08	149	967	200.66	1.81	675	76.13	3.07	0.3794	4
P. puberula	149_09	149	643	198.85	1.51	1306	75.84	3.61	0.3814	4
P. puberula	149_10	149	365	198.77	1.47	1319	74.7	4.04	0.3758	4
P. puberula	149_11	149	436	200.35	1.4	822	76.86	3.7	0.3836	4
P. puberula	149_12	149	398	199.11	1.69	829	76.02	4.23	0.3818	4
P. puberula	149_15	149	566	200.24	1.38	684	75.44	3.14	0.3767	4
P. puberula	149_16	149	447	199.76	1.47	590	77.24	2.65	0.3867	4
P. puberula	149_17	149	548	200.4	1.57	723	75.69	3.6	0.3777	4
P. puberula	149_19	149	323	198.94	1.6	524	74.11	3.96	0.3725	4
P. puberula	150_05	150	623	202.71	2.08	695	115.89	3.31	0.5717	6
P. puberula	150_13	150	600	199.39	1.9	660	151.83	3.06	0.7615	8
P. puberula	150_15	150	720	197.23	1.4	561	94.03	2.34	0.4768	5
P. puberula	150_18	150	336	198.46	1.51	662	134.51	1.9	0.6778	7
P. puberula	150_02	150	613	198.62	2.06	646	98.07	4.04	0.4938	5
P. puberula	150_03	150	733	198.01	1.97	585	95.74	5.29	0.4835	5
P. puberula	150_04	150	882	198.59	1.82	572	97.81	3.16	0.4925	5
P. puberula	150_07	150	1176	198.42	2.03	494	97.72	3.86	0.4925	5
P. puberula	150_08	150	788	199.77	2.31	1003	93.41	4.71	0.4676	5
P. puberula	150_09	150	557	198.48	2.01	552	95.89	3.89	0.4831	5
P. puberula	150_10	150	664	199.86	1.59	467	107.82	4.07	0.5395
P. puberula	150_11	150	625	196.6	2.46	615	96.62	4.27	0.4915	5
P. puberula	150_12	150	694	198.99	2.46	698	94.65	4.61	0.4757	5
P. puberula	150_14	150	626	198.46	1.91	453	99.16	2.73	0.4996	5
P. puberula	150_16	150	542	199.93	1.37	586	99.13	2.75	0.4958	5
P. puberula	150_19	150	796	196.66	1.99	445	97.42	3.57	0.4954	5
P. puberula	151_03	151	771	197.81	1.84	456	74.95	4.89	0.3789	4
P. puberula	151_09	151	344	193.92	3.23	917	74.85	6.65	0.386	4
P. puberula	151_11	151	473	198.52	2.15	627	74.41	4.6	0.3748	4
P. puberula	151_19	151	330	198.93	1.89	216	100.35	2.11	0.5044	5
P. puberula	151_01	151	325	199	3.15	1202	74.43	5.85	0.374	4
P. puberula	151_02	151	237	199.88	1.09	609	74.22	4.39	0.3713	4
P. puberula	151_05	151	587	196.65	2.6	855	74.27	4.84	0.3777	4
P. puberula	151_06	151	633	196.51	2.69	740	72.7	5.29	0.37	4
P. puberula	151_08	151	824	198.33	1.5	553	75.44	2.96	0.3804	4
P. puberula	151_10	151	583	197.73	2.43	802	73.21	4.93	0.3703	4
P. puberula	151_12	151	591	195.4	2.66	712	73.92	4.11	0.3783	4
P. puberula	151_14	151	1244	199.13	1.86	428	107.65	3.85	0.5406
P. puberula	151_17	151	509	200.55	1.49	684	77.73	2.93	0.3876	4
P. puberula	151_18	151	680	197.47	1.25	517	75.93	3.22	0.3845	4
P. puberula	151_20	151	611	201.71	2.38	447	77.88	3.07	0.3861	4
P. puberula	152_06	152	272	200.39	2.3	1853	76.64	4.72	0.3825	4
P. puberula	152_09	152	262	201.66	1.67	1933	77.16	3.62	0.3826	4
P. puberula	152_01	152	118	196.16	3.06	799	76.25	4.03	0.3887	4
P. puberula	152_02	152	118	196.16	3.06	799	76.25	4.03	0.3887	4
P. puberula	152_03	152	118	196.16	3.06	799	76.25	4.03	0.3887	4
P. puberula	152_04	152	272	200.39	2.3	1853	76.64	4.72	0.3825	4
P. puberula	152_05	152	272	200.39	2.3	1853	76.64	4.72	0.3825	4
P. puberula	152_07	152	293	202.16	1.28	2016	77.55	3.47	0.3836	4
P. puberula	152_08	152	293	202.16	1.28	2016	77.55	3.47	0.3836	4
P. puberula	152_10	152	262	201.66	1.67	1933	77.16	3.62	0.3826	4
P. puberula	153_05	153	235	202.1	2.17	1572	77.78	4.12	0.3849	4
P. puberula	153_07	153	109	200.92	2.31	1218	75.41	4.48	0.3753	4
P. puberula	153_08	153	109	200.92	2.31	1218	75.41	4.48	0.3753	4
P. puberula	153_09	153	396	203.06	1.3	787	75.68	4.26	0.3727	4
P. puberula	153_01	153	306	199.07	2.3	3079	74.56	5.2	0.3745	4
P. puberula	153_02	153	306	199.07	2.3	3079	74.56	5.2	0.3745	4
P. puberula	153_03	153	306	199.07	2.3	3079	74.56	5.2	0.3745	4
P. puberula	153_04	153	235	202.1	2.17	1572	77.78	4.12	0.3849	4
P. puberula	153_06	153	235	202.1	2.17	1572	77.78	4.12	0.3849	4
P. puberula	153_10	153	109	200.92	2.31	1218	75.41	4.48	0.3753	4
P. puberula	154_09	154	404	203.69	2.53	1603	100.79	3.5	0.4948	5
P. puberula	154_01	154	614	200.88	2.29	1591	99.14	3.05	0.4935	5
P. puberula	154_02	154	614	200.88	2.29	1591	99.14	3.05	0.4935	5
P. puberula	154_03	154	614	200.88	2.29	1591	99.14	3.05	0.4935	5
P. puberula	154_04	154	287	199.12	1.53	1555	98.93	3.44	0.4968	5
P. puberula	154_05	154	287	199.12	1.53	1555	98.93	3.44	0.4968	5
P. puberula	154_06	154	287	199.12	1.53	1555	98.93	3.44	0.4968	5
P. puberula	154_07	154	404	203.69	2.53	1603	100.79	3.5	0.4948	5
P. puberula	154_08	154	404	203.69	2.53	1603	100.79	3.5	0.4948	5
P. puberula	154_10	154	311	196.41	1.63	1170	97.28	3.31	0.4953	5
P. puberula	154_11	154	311	196.41	1.63	1170	97.28	3.31	0.4953	5
P. puberula	155_02	155	872	198.58	1.35	802	114.99	2.24	0.5791	6
P. puberula	155_06	155	208	196.45	2.14	2130	74.56	4.26	0.3795	4
P. puberula	155_09	155	175	198.6	1.96	881	75.93	3.39	0.3823	4
P. puberula	155_10	155	175	198.6	1.96	881	75.93	3.39	0.3823	4
P. puberula	155_11	155	118	199.21	1.59	948	76.24	3.74	0.3827	4
P. puberula	155_01	155	1292	198.64	1.85	480	81.45	4.21	0.41	4
P. puberula	155_03	155	158	196.49	1.45	1750	74.15	4.42	0.3774	4
P. puberula	155_04	155	158	196.49	1.45	1750	74.15	4.42	0.3774	4
P. puberula	155_05	155	158	196.49	1.45	1750	74.15	4.42	0.3774	4
P. puberula	155_07	155	208	196.45	2.14	2130	74.56	4.26	0.3795	4
P. puberula	155_08	155	208	196.45	2.14	2130	74.56	4.26	0.3795	4
P. puberula	155_12	155	118	199.21	1.59	948	76.24	3.74	0.3827	4
P. puberula	156_01	156	489	201.24	1.7	658	98.69	2.08	0.4904	5
P. puberula	156_02	156	342	198.91	1.44	923	134.92	1.68	0.6783	7
P. puberula	156_07	156	442	197.04	1.42	1019	98.44	2.49	0.4996	5
P. puberula	156_11	156	1117	200.68	1.62	274	153.48	2.71	0.7648	8
P. puberula	156_12	156	272	201.83	1.28	734	135.97	1.9	0.6737	7
P. puberula	156_14	156	418	198.95	2.15	865	97.5	2.41	0.4901	5
P. puberula	156_17	156	1319	200.08	2.12	362	139.9	3.06	0.6992	7
P. puberula	156_19	156	404	195.63	3.09	1196	94.34	2.44	0.4822	5
P. puberula	156_03	156	992	203.15	1.54	453	102.47	2.74	0.5044	5
P. puberula	156_04	156	413	198.88	1.29	914	98.15	2.55	0.4935	5
P. puberula	156_05	156	786	201.68	1.79	622	98.84	2.53	0.4901	5
P. puberula	156_06	156	451	201.09	1.38	589	99.37	2.26	0.4942	5
P. puberula	156_08	156	155	198.24	1.08	980	134.89	1.8	0.6804	7
P. puberula	156_09	156	509	202.61	1.93	1205	96.8	2.9	0.4778	5
P. puberula	156_10	156	311	201.14	1.23	1632	97.57	2.56	0.4851	5
P. puberula	156_13	156	594	197.74	2.36	860	96.98	1.98	0.4904	5
P. puberula	156_15	156	258	199.25	1.08	1248	95.74	2.34	0.4805	5
P. puberula	156_16	156	524	197.5	1.79	1278	97.77	2.58	0.495	5
P. puberula	156_18	156	1534	200.87	1.74	283	103.33	2.69	0.5144	5
P. puberula	156_20	156	385	198.46	2.39	1164	97.21	2.31	0.4898	5
P. puberula	157_01	157	1095	194.62	2.03	573	95.05	2.5	0.4884	5
P. puberula	157_11	157	1044	199.09	1.91	505	95.92	3.12	0.4818	5
P. puberula	157_12	157	1020	200.31	1.71	357	135.73	1.92	0.6776	7
P. puberula	157_17	157	563	201.53	1.44	408	98.37	2.93	0.4881	5
P. puberula	157_18	157	354	203.03	1.5	576	155.05	2.08	0.7637	8
P. puberula	157_20	157	658	200.07	2.12	740	98.3	2.7	0.4913	5
P. puberula	157_02	157	650	198.11	2.16	482	154.67	2.08	0.7807	8
P. puberula	157_03	157	775	195.22	1.73	567	94.63	3.14	0.4847	5
P. puberula	157_04	157	1012	199.1	2.23	367	95.32	2.54	0.4788	5
P. puberula	157_05	157	1667	198.53	2.46	329	95.97	2.73	0.4834	5
P. puberula	157_06	157	1125	198.94	2.33	677	97.06	2.83	0.4879	5
P. puberula	157_07	157	1108	198.37	2.03	325	97.07	1.94	0.4893	5
P. puberula	157_08	157	806	198.68	1.88	798	98.87	4.03	0.4976	5
P. puberula	157_09	157	775	200.61	1.87	644	97.01	2.65	0.4836	5
P. puberula	157_10	157	1150	199.18	1.87	398	97.17	2.68	0.4879	5
P. puberula	157_13	157	668	201.02	1.79	482	98.03	2.52	0.4877	5
P. puberula	157_14	157	445	198.73	2.06	897	97.14	2.93	0.4888	5
P. puberula	157_15	157	476	199.37	1.26	946	96.58	2.42	0.4844	5
P. puberula	157_16	157	611	199.45	1.51	470	97.23	2.3	0.4875	5
P. puberula	157_19	157	543	199.36	2.8	965	97.87	3.24	0.4909	5
P. puberula	158_07	158	867	201.43	1.47	489	135.59	2.15	0.6731	7
P. puberula	158_09	158	1386	195.09	3.12	244	132.26	2.87	0.6779	7
P. puberula	158_14	158	804	200.11	1.36	398	134.02	1.74	0.6697	7
P. puberula	158_01	158	508	198.34	1.44	664	133.24	1.85	0.6718	7
P. puberula	158_02	158	763	200.77	1.74	605	135.04	2.25	0.6726	7
P. puberula	158_03	158	470	200.39	1.54	588	135.34	1.82	0.6754	7
P. puberula	158_04	158	1423	199.97	1.83	190	136.7	1.68	0.6836	7
P. puberula	158_05	158	926	200.43	1.81	349	133.92	1.27	0.6682	7
P. puberula	158_06	158	935	198.9	2.07	223	136.45	2.87	0.686	7
P. puberula	158_08	158	791	199.17	1.68	509	134.63	2.28	0.676	7
P. puberula	158_10	158	1372	201.15	1.74	337	134.55	1.75	0.6689	7
P. puberula	158_12	158	596	199.17	1.62	550	134.39	1.78	0.6748	7
P. puberula	158_15	158	838	198.3	1.91	483	132.74	1.86	0.6694	7
P. puberula	158_16	158	934	200.35	1.99	302	141.09	3.68	0.7042	7
P. puberula	158_17	158	549	199.98	1.13	507	95.92	2.38	0.4796	5
P. puberula	158_18	158	1156	200.72	1.73	512	137.73	2.26	0.6862	7
P. puberula	159_04	159	668	200.94	1.62	534	155.02	1.42	0.7715	8
P. puberula	159_06	159	597	199.15	2.46	798	96.22	2.65	0.4832	5
P. puberula	159_16	159	786	199.63	1.72	563	98.51	2.32	0.4935	5
P. puberula	159_18	159	492	199.26	1.88	743	116.46	3.21	0.5845	6
P. puberula	159_20	159	1526	201.78	1.67	233	99.49	2.27	0.4931	5
P. puberula	159_21	159	616	198.26	2.63	830	98.13	3.24	0.495	5
P. puberula	159_01	159	639	200.91	1.55	552	97.52	2.34	0.4854	5
P. puberula	159_02	159	470	201.94	1.54	497	97.68	1.95	0.4837	5
P. puberula	159_03	159	622	189.62	1.75	430	92.27	3.94	0.4866	5
P. puberula	159_05	159	455	199.32	1.47	627	96.84	2.34	0.4859	5
P. puberula	159_07	159	776	198.89	1.95	492	95.8	2.73	0.4817	5
P. puberula	159_08	159	1122	198.04	2.02	493	96.39	2.69	0.4867	5
P. puberula	159_09	159	1170	197.73	1.98	1092	95.8	2.63	0.4845	5
P. puberula	159_10	159	581	200.62	1.68	474	99.1	2.2	0.494	5
P. puberula	159_11	159	705	198.42	2	665	97.27	2.88	0.4902	5
P. puberula	159_12	159	705	198.42	2	665	97.27	2.88	0.4902	5
P. puberula	159_13	159	498	200.61	2.15	887	97.84	3.78	0.4877	5
P. puberula	159_14	159	1124	196.55	3.06	594	95.95	2.92	0.4882	5
P. puberula	159_15	159	972	193.23	2.59	487	94.7	3.21	0.4901	5
P. puberula	159_17	159	469	201.79	1.36	745	97.79	3.08	0.4846	5
P. puberula	159_19	159	559	192.1	3.77	1254	93.12	4.18	0.4847	5
P. puberula	160_01	160	218	202.53	1.45	942	136.76	1.98	0.6753	7
P. puberula	160_07	160	589	200.72	1.48	925	135.31	2.36	0.6741	7
P. puberula	160_10	160	545	199.13	1.72	747	97.1	2.91	0.4876	5
P. puberula	160_13	160	781	200.94	1.61	573	136.35	1.97	0.6786	7
P. puberula	160_16	160	788	198.97	1.67	740	97.99	2.34	0.4925	5
P. puberula	160_18	160	407	196.94	1.23	1177	97.84	2.61	0.4968	5
P. puberula	160_20	160	679	198.92	1.65	769	97.67	2.69	0.491	5
P. puberula	160_02	160	210	203.12	1.93	945	137.39	2.11	0.6764	7
P. puberula	160_03	160	329	202.05	2.45	889	132.89	2.09	0.6577	7
P. puberula	160_04	160	300	201.44	2.1	934	134.42	2.68	0.6673	7
P. puberula	160_05	160	368	199.88	2.31	1187	134.6	2.75	0.6734	7
P. puberula	160_06	160	327	200.56	2.61	1187	132.08	2.63	0.6586	7
P. puberula	160_08	160	349	199.17	1.65	790	135.5	2.44	0.6803	7
P. puberula	160_09	160	702	198.61	1.84	615	97.28	2.72	0.4898	5
P. puberula	160_11	160	779	199.39	1.6	490	134.97	2	0.6769	7
P. puberula	160_12	160	352	200.01	1.32	1494	135.79	2.21	0.6789	7
P. puberula	160_14	160	503	199.26	1.53	509	135.16	2.03	0.6783	7
P. puberula	160_15	160	585	200.61	1.67	643	97.92	2.64	0.4881	5
P. puberula	160_17	160	500	199.41	1.63	460	134.22	1.94	0.6731	7
P. puberula	160_19	160	994	198.88	1.5	489	99.79	3.41	0.5018	5
P. puberula	161_02	161	221	202.59	1.7	1482	78.92	4.41	0.3896	4
P. puberula	161_04	161	331	203.6	1.51	1558	78.11	3.68	0.3836	4
P. puberula	161_06	161	331	203.6	1.51	1558	78.11	3.68	0.3836	4
P. puberula	161_08	161	495	200.05	1.44	1118	77.33	2.96	0.3866	4
P. puberula	161_01	161	221	202.59	1.7	1482	78.92	4.41	0.3896	4
P. puberula	161_03	161	221	202.59	1.7	1482	78.92	4.41	0.3896	4
P. puberula	161_05	161	331	203.6	1.51	1558	78.11	3.68	0.3836	4
P. puberula	161_07	161	495	200.05	1.44	1118	77.33	2.96	0.3866	4
P. puberula	161_09	161	495	200.05	1.44	1118	77.33	2.96	0.3866	4
P. puberula	161_10	161	304	199.31	1.51	892	76.88	2.91	0.3857	4
P. puberula	161_11	161	304	199.31	1.51	892	76.88	2.91	0.3857	4
P. puberula	161_12	161	304	199.31	1.51	892	76.88	2.91	0.3857	4
P. puberula	162_04	162	563	200.98	1.28	753	77.86	2.7	0.3874	4
P. puberula	162_07	162	421	201.84	1.27	1210	78.51	3.28	0.389	4
P. puberula	162_08	162	421	201.84	1.27	1210	78.51	3.28	0.389	4
P. puberula	162_01	162	493	201.87	1.31	882	78.69	3.19	0.3898	4
P. puberula	162_02	162	493	201.87	1.31	882	78.69	3.19	0.3898	4
P. puberula	162_03	162	493	201.87	1.31	882	78.69	3.19	0.3898	4
P. puberula	162_05	162	563	200.98	1.28	753	77.86	2.7	0.3874	4
P. puberula	162_06	162	563	200.98	1.28	753	77.86	2.7	0.3874	4
P. puberula	162_09	162	421	201.84	1.27	1210	78.51	3.28	0.389	4
P. puberula	162_10	162	765	201.28	1.44	1168	77.9	3.45	0.387	4
P. puberula	162_11	162	765	201.28	1.44	1168	77.9	3.45	0.387	4
P. puberula	162_12	162	765	201.28	1.44	1168	77.9	3.45	0.387	4
P. puberula	163_01	163	864	199.38	1.59	608	97.82	2.67	0.4906	5
P. puberula	163_10	163	731	199.28	1.7	593	96.83	2.63	0.4859	5
P. puberula	163_15	163	1807	200.59	1.72	298	97.54	2.59	0.4863	5
P. puberula	163_18	163	611	200.05	1.64	614	97.18	2.56	0.4858	5
P. puberula	163_02	163	449	197.88	1.42	732	96.69	2.56	0.4886	5
P. puberula	163_03	163	1057	198.42	1.83	729	97.14	2.69	0.4896	5
P. puberula	163_04	163	425	199.7	1.93	820	96.69	2.61	0.4842	5
P. puberula	163_05	163	905	199.61	1.76	571	97.6	2.61	0.489	5
P. puberula	163_06	163	481	199.1	1.61	601	96.11	2.41	0.4827	5
P. puberula	163_08	163	487	200.92	1.36	580	98.38	2.42	0.4896	5
P. puberula	163_09	163	494	200.21	1.62	896	97.76	3.03	0.4883	5
P. puberula	163_11	163	466	197.27	1.76	645	98.11	2.79	0.4973	5
P. puberula	163_12	163	549	202.09	1.7	735	98.1	2.39	0.4854	5
P. puberula	163_14	163	763	198.41	2	685	96.97	2.78	0.4887	5
P. puberula	163_16	163	633	201.79	1.54	939	99.98	2.94	0.4955	5
P. puberula	163_17	163	702	201.97	1.6	540	98.55	2.78	0.4879	5
P. puberula	163_19	163	636	198.63	1.44	753	96.74	2.44	0.487	5
P. puberula	163_20	163	555	200.65	1.42	840	97.98	2.86	0.4883	5
P. puberula	163_21	163	1149	199.98	1.61	650	98.29	2.36	0.4915	5
P. puberula	163_22	163	437	200.38	1.43	907	98.85	2.69	0.4933	5
P. puberula	164_01	164	1028	200.18	1.71	445	118.87	2.03	0.5938	6
P. puberula	164_04	164	424	199.48	0.96	697	77.38	2.65	0.3879	4
P. puberula	164_05	164	566	200.84	2.24	1261	74.35	3.73	0.3702	4
P. puberula	164_09	164	434	197.47	1.65	948	79.09	5.01	0.4005	4
P. puberula	164_11	164	252	199.97	1.79	1031	77.16	3.79	0.3859	4
P. puberula	164_02	164	1129	199.82	1.74	382	79.72	2.93	0.399	4
P. puberula	164_03	164	851	200.74	1.45	413	76.56	2.83	0.3814	4
P. puberula	164_06	164	205	197.19	1.21	937	76.96	3.64	0.3903	4
P. puberula	164_07	164	205	197.19	1.21	937	76.96	3.64	0.3903	4
P. puberula	164_08	164	1379	201.55	2.16	770	84.74	5.31	0.4204	4
P. puberula	164_10	164	252	199.97	1.79	1031	77.16	3.79	0.3859	4
P. puberula	164_12	164	252	199.97	1.79	1031	77.16	3.79	0.3859	4
P. puberula	165_01	165	747	196.99	1.96	499	96.74	2.63	0.4911	5
P. puberula	165_03	165	507	199.85	1.73	690	136.43	2.59	0.6827	7
P. puberula	165_05	165	354	199.7	1.31	747	136.17	2.03	0.6819	7
P. puberula	165_07	165	377	199.67	2.14	786	98.69	2.79	0.4943	5
P. puberula	165_08	165	408	199.14	2.04	824	135.17	2.43	0.6788	7
P. puberula	165_11	165	972	200.94	1.78	467	97.36	2.64	0.4845	5
P. puberula	165_13	165	884	199.37	1.32	551	135.74	1.97	0.6808	7
P. puberula	165_14	165	888	201.17	1.53	552	98.05	2.79	0.4874	5
P. puberula	165_04	165	258	199.16	1.61	572	134.72	2.29	0.6764	7
P. puberula	165_06	165	405	197.78	1.41	820	134.21	2.33	0.6786	7
P. puberula	165_09	165	262	199.62	1.44	669	136.85	2.16	0.6856	7
P. puberula	165_10	165	446	201.82	1.64	650	99.6	2.18	0.4935	5
P. puberula	165_12	165	411	198.39	1.85	1153	100.22	4.38	0.5052	5
P. puberula	165_15	165	474	201.08	1.33	662	138.46	1.95	0.6886	7
P. puberula	165_16	165	851	197.85	1.62	488	135.36	1.99	0.6842	7
P. puberula	165_18	165	770	199.36	1.49	519	150.29	1.82	0.7539	8
P. puberula	165_20	165	543	199.64	1.66	551	136.49	2.01	0.6837	7
P. puberula	169_02	169	544	198.06	1.95	649	75.92	4.03	0.3833	4
P. puberula	169_14	169	465	198.91	1.4	452	75.99	3.08	0.382	4
P. puberula	169_15	169	548	199.83	1.6	1004	115.62	3.03	0.5786	6
P. puberula	169_17	169	464	200.06	1.64	774	76.98	3.95	0.3848	4
P. puberula	169_18	169	674	202.01	1.47	606	78.16	3.72	0.3869	4
P. puberula	169_01	169	721	197.46	1.76	595	75.64	3.63	0.3831	4
P. puberula	169_03	169	699	197.79	1.58	1314	76.62	4.25	0.3874	4
P. puberula	169_04	169	457	199.55	1.86	881	75.79	3.92	0.3798	4
P. puberula	169_05	169	545	199.16	1.34	915	75.9	3.27	0.3811	4
P. puberula	169_06	169	348	199.77	1.51	703	76.78	3.25	0.3843	4
P. puberula	169_07	169	694	200	1.78	721	75.37	3.26	0.3769	4
P. puberula	169_08	169	492	199.24	1.74	605	76.08	3.23	0.3819	4
P. puberula	169_09	169	739	200.33	1.55	453	76.89	3.41	0.3838	4
P. puberula	169_10	169	296	199.37	1.17	896	74.92	3.81	0.3758	4
P. puberula	169_11	169	597	198.46	1.83	855	76.7	4	0.3865	4
P. puberula	169_12	169	727	198.94	1.69	524	75.81	3.8	0.3811	4
P. puberula	169_13	169	1119	199.67	2.05	355	75.51	4.16	0.3782	4
P. puberula	169_16	169	485	200	1.92	668	77	3.87	0.385	4
P. puberula	169_19	169	982	197.06	1.64	510	75.62	2.72	0.3837	4
P. puberula	169_20	169	874	199.86	1.91	576	78.62	3.91	0.3934	4
P. puberula	170_02	170	810	201.37	2.03	623	98.79	3.14	0.4906	5
P. puberula	170_16	170	1043	199.21	1.77	591	136.33	2.01	0.6844	7
P. puberula	170_18	170	1100	198.91	1.88	430	98.15	2.89	0.4934	5
P. puberula	170_19	170	998	199.71	1.87	360	136.21	2.26	0.682	7
P. puberula	170_21	170	708	200.22	1.48	411	75.52	3.53	0.3772	4
P. puberula	170_01	170	762	200.06	1.56	589	76.28	3.96	0.3813	4
P. puberula	170_03	170	516	198.59	1.3	721	75.39	3.35	0.3796	4
P. puberula	170_04	170	588	198.93	1.58	505	75.81	3.97	0.3811	4
P. puberula	170_05	170	464	201.34	1.35	585	77.42	2.8	0.3845	4
P. puberula	170_06	170	680	198.5	1.26	569	75.14	3.54	0.3785	4
P. puberula	170_07	170	544	200.05	1.62	820	76.56	3.57	0.3827	4
P. puberula	170_08	170	556	199.71	1.82	924	74.5	2.87	0.373	4
P. puberula	170_09	170	484	201.08	1.65	605	76.25	4.3	0.3792	4
P. puberula	170_10	170	1258	201.97	2.13	341	77.57	4.09	0.3841	4
P. puberula	170_11	170	894	200.47	1.8	422	95.63	3.83	0.477	5
P. puberula	170_12	170	670	203.33	1.75	532	75.79	4.21	0.3727	4
P. puberula	170_13	170	907	201.32	1.88	989	78.48	3.27	0.3898	4
P. puberula	170_14	170	736	200.25	1.92	518	132.39	2.41	0.6611	7
P. puberula	170_15	170	767	198.54	1.68	507	77.05	3.35	0.3881	4
P. puberula	170_17	170	734	202.03	2.04	683	99.36	3.24	0.4918	5
P. puberula	170_20	170	630	201.27	1.57	621	76.14	3.91	0.3783	4
P. puberula	171_03	171	898	199.24	1.55	625	76.25	3.53	0.3827	4
P. puberula	171_05	171	943	198.56	2.15	527	76.74	4.02	0.3865	4
P. puberula	171_15	171	701	199.18	2.02	906	76.09	3.84	0.382	4
P. puberula	171_01	171	1161	200.14	1.77	309	74.97	3.25	0.3746	4
P. puberula	171_02	171	649	198.44	2.02	555	76.5	4.47	0.3855	4
P. puberula	171_04	171	514	200.29	1.45	614	76.59	3.51	0.3824	4
P. puberula	171_06	171	943	198.56	2.15	527	76.74	4.02	0.3865	4
P. puberula	171_07	171	1133	200.19	1.89	340	77.77	3.9	0.3885	4
P. puberula	171_08	171	604	200.25	1.7	637	76.83	3.87	0.3837	4
P. puberula	171_09	171	216	200.22	1.82	876	76.81	3.8	0.3836	4
P. puberula	171_10	171	599	201.08	1.46	2178	76.55	4.39	0.3807	4
P. puberula	171_11	171	329	202.52	1.53	804	75.53	3.74	0.373	4
P. puberula	171_12	171	573	202.77	1.48	846	77.1	3.34	0.3802	4
P. puberula	171_13	171	654	199.7	1.57	903	75.47	3.44	0.3779	4
P. puberula	171_14	171	608	198.44	1.9	935	77.47	3.76	0.3904	4
P. puberula	171_16	171	707	201.79	2.1	924	76.85	3.81	0.3808	4
P. puberula	171_17	171	383	200.64	1.45	861	76.69	3.26	0.3822	4
P. puberula	171_18	171	961	199.99	1.66	851	77.27	3.59	0.3864	4
P. puberula	171_19	171	299	198.19	1.9	1028	74.89	3.64	0.3779	4
P. puberula	171_20	171	622	199.5	2.06	1120	76.55	3.98	0.3837	4
P. puberula	172_01	172	845	200.08	2.4	612	95.19	2.9	0.4758	5
P. puberula	172_04	172	601	200.61	2.05	545	77.8	3.77	0.3878	4
P. puberula	172_07	172	511	198.07	2.11	692	74.17	4.4	0.3745	4
P. puberula	172_09	172	559	201.58	1.79	691	76.4	3.84	0.379	4
P. puberula	172_11	172	558	200.07	1.71	820	76.88	3.76	0.3843	4
P. puberula	172_13	172	1253	200.49	2.51	635	95.04	3.55	0.474	5
P. puberula	172_18	172	637	202.75	1.69	538	155.42	2.63	0.7666	8
P. puberula	172_19	172	661	201.67	1.64	401	133.81	2.34	0.6635	7
P. puberula	172_20	172	1177	201.68	2.06	430	133.82	2.76	0.6635	7
P. puberula	172_02	172	581	199.08	2.71	771	73.95	3.73	0.3715	4
P. puberula	172_03	172	410	202.17	1.56	772	75.67	3.87	0.3743	4
P. puberula	172_05	172	594	201.25	1.81	663	75.55	3.62	0.3754	4
P. puberula	172_06	172	275	203.94	1.79	911	77.98	4.23	0.3824	4
P. puberula	172_08	172	633	203.44	1.64	500	76.22	4.4	0.3747	4
P. puberula	172_10	172	843	204.52	1.9	594	76.61	4.12	0.3746	4
P. puberula	172_12	172	635	200.72	1.64	680	75.74	3.85	0.3773	4
P. puberula	172_14	172	854	203.04	2.16	946	77.75	4.48	0.3829	4
P. puberula	172_15	172	1098	199.84	1.89	397	77.17	3.42	0.3862	4
P. puberula	172_16	172	733	202.25	1.67	561	75.85	3.78	0.375	4
P. puberula	172_17	172	556	198.96	1.95	670	75.06	4.96	0.3773	4
P. puberula	173_03	173	538	199.01	1.79	836	151.97	1.88	0.7636	8
P. puberula	173_05	173	1012	201.41	1.69	406	155.25	2.36	0.7708	8
P. puberula	173_06	173	473	203.21	1.93	480	155.84	2.06	0.7669	8
P. puberula	173_07	173	604	202.95	1.6	343	134.65	2.46	0.6635	7
P. puberula	173_08	173	1013	200.21	2.39	388	97.04	4.31	0.4847	5
P. puberula	173_09	173	939	200.05	2.1	398	154.3	2.2	0.7713	8
P. puberula	173_11	173	499	197.07	1.72	821	93.85	3.06	0.4762	5
P. puberula	173_13	173	542	195.64	1.51	801	112.55	2.23	0.5753	6
P. puberula	173_14	173	525	198.6	1.52	753	131.83	2.01	0.6638	7
P. puberula	173_15	173	1108	199.24	2.01	463	132.03	2.5	0.6627	7
P. puberula	173_16	173	861	199.46	2.04	593	113.3	2.23	0.568	6
P. puberula	173_19	173	367	201.46	1.97	928	99.42	2.74	0.4935	5
P. puberula	173_01	173	859	201.21	2.43	774	95.62	3.28	0.4752	5
P. puberula	173_02	173	1223	201.72	2.38	274	149.37	2.52	0.7405
P. puberula	173_04	173	638	202.87	1.6	730	99.23	3.15	0.4891	5
P. puberula	173_10	173	797	201.96	2.04	656	99.49	3.16	0.4926	5
P. puberula	173_12	173	453	197.91	1.33	812	152.7	1.82	0.7716	8
P. puberula	173_17	173	475	198.29	1.07	662	167.88	1.17	0.8466
P. puberula	173_18	173	903	202.88	1.53	578	118.77	1.85	0.5854	6
P. puberula	173_20	173	795	200.05	2.23	438	147.18	1.95	0.7357
P. puberula	174_01	174	583	190.5	2.92	538	91.87	2.99	0.4823	5
P. puberula	174_05	174	302	197.03	3.06	880	95.67	2.37	0.4856	5
P. puberula	174_06	174	362	200.77	1.85	787	93.02	2.67	0.4633	5
P. puberula	174_12	174	656	195.96	1.84	644	130.67	2.08	0.6668	7
P. puberula	174_14	174	449	196.23	2.09	787	131.35	2.23	0.6694	7
P. puberula	174_16	174	391	195.24	4.17	741	93.24	2.5	0.4776	5
P. puberula	174_02	174	340	194.99	3	795	94.51	2.79	0.4847	5
P. puberula	174_03	174	358	198.72	1.79	933	133.56	2.25	0.6721	7
P. puberula	174_04	174	282	202.19	1.73	662	133.7	1.95	0.6613	7
P. puberula	174_08	174	385	198.45	1.79	780	97.19	2.54	0.4897	5
P. puberula	174_09	174	301	197.45	1.79	911	132.55	1.92	0.6713	7
P. puberula	174_10	174	338	200.49	2.28	651	97.91	2.75	0.4884	5
P. puberula	174_11	174	302	204.43	1.92	528	140.59	1.95	0.6877	7
P. puberula	174_13	174	412	199.35	1.88	976	134.52	2.09	0.6748	7
P. puberula	174_15	174	542	197.98	2.13	907	95.56	2.73	0.4827	5
P. puberula	174_17	174	677	198.65	1.74	1177	133.83	1.92	0.6737	7
P. puberula	174_18	174	928	199.44	2.29	1059	96.96	2.41	0.4862	5
P. puberula	174_19	174	429	198.54	1.46	845	132.31	2.05	0.6664	7
P. puberula	174_20	174	569	201.84	1.8	965	136.9	2.41	0.6783	7
P. puberula	175_06	175	942	198.78	1.47	400	133.46	1.88	0.6714	7
P. puberula	175_07	175	443	200.15	1.59	1204	134.18	2.4	0.6704	7
P. puberula	175_09	175	352	200.64	1.44	1160	133.08	2.27	0.6633	7
P. puberula	175_10	175	1075	197.98	1.85	680	130.76	2.36	0.6605	7
P. puberula	175_01	175	561	199.16	1.42	822	131.86	1.85	0.6621	7
P. puberula	175_02	175	1000	198.87	1.77	614	131.79	1.98	0.6627	7
P. puberula	175_03	175	578	196.74	2.32	775	145.42	1.78	0.7391
P. puberula	175_04	175	704	199.2	1.13	416	132.15	1.58	0.6634	7
P. puberula	175_05	175	246	199.84	1.19	517	134.04	2.27	0.6707	7
P. puberula	175_08	175	784	198.92	1.59	682	132.46	2.18	0.6659	7
P. puberula	176_03	176	365	197.78	2.17	672	131.58	2.45	0.6653	7
P. puberula	176_05	176	447	200.15	2.06	551	132.87	2.32	0.6639	7
P. puberula	176_07	176	819	201.73	1.81	557	116.15	2.42	0.5758	6
P. puberula	176_09	176	419	199.76	1.67	609	117.33	3.27	0.5874	6
P. puberula	176_16	176	662	199.07	1.99	589	94.29	3.63	0.4737	5
P. puberula	176_19	176	318	201.38	1.52	551	134.06	2.15	0.6657	7
P. puberula	176_01	176	510	198.51	1.59	811	131.83	2.46	0.6641	7
P. puberula	176_02	176	478	196.66	2	476	131.29	2.81	0.6676	7
P. puberula	176_04	176	450	201.48	2.13	1036	95.01	3.84	0.4716	5
P. puberula	176_06	176	312	200.27	1.92	342	134.82	2.04	0.6732	7
P. puberula	176_08	176	991	198.58	1.9	535	92.88	4.27	0.4677	5
P. puberula	176_10	176	284	200.74	2.18	850	130.77	2.7	0.6514	7
P. puberula	176_11	176	685	198.04	1.92	311	131.54	2.64	0.6642	7
P. puberula	176_12	176	529	201.34	1.65	459	95.28	2.61	0.4732	5
P. puberula	176_13	176	517	199.45	1.59	380	131.03	2.41	0.657	7
P. puberula	176_14	176	459	197.48	1.65	493	146.02	2.57	0.7394
P. puberula	176_15	176	404	200.12	1.76	485	132.71	2.38	0.6632	7
P. puberula	176_17	176	323	201.91	1.64	700	133.83	2.12	0.6628	7
P. puberula	176_18	176	464	200.82	1.21	618	134.7	2.37	0.6707	7
P. puberula	176_20	176	292	199.96	1.7	605	133.02	2.03	0.6652	7
P. puberula	179_02	179	1041	199.95	1.96	403	133.87	2.64	0.6695	7
P. puberula	179_04	179	843	200.22	1.62	480	155.59	1.76	0.7771	8
P. puberula	179_05	179	723	198.89	1.5	393	152.55	1.67	0.767	8
P. puberula	179_06	179	982	198.92	1.58	348	134.67	1.9	0.677	7
P. puberula	179_07	179	1495	202.01	2.17	344	135.4	1.91	0.6703	7
P. puberula	179_08	179	1347	200.19	1.64	464	135.74	2.18	0.6781	7
P. puberula	179_10	179	1356	199.12	1.65	359	155.23	1.62	0.7796	8
P. puberula	179_03	179	448	199.77	1.26	513	134.13	1.94	0.6714	7
P. puberula	180_01	180	1394	199.17	1.73	285	150.83	2.03	0.7573	8
P. puberula	180_02	180	1489	201.49	2.2	267	153.11	2.17	0.7599	8
P. puberula	180_05	180	1791	199.44	1.87	317	115.87	2.62	0.581	6
P. puberula	180_06	180	1077	203.24	1.9	309	117.37	2.05	0.5775	6
P. puberula	180_03	180	1059	198.89	1.92	292	153.77	1.88	0.7731	8
P. puberula	180_04	180	1343	199.71	1.64	205	151.5	1.5	0.7586	8
P. puberula	181_01	181	1308	198.98	3.18	459	121.37	3.98	0.61	6
P. puberula	181_04	181	1628	202	1.66	219	114.69	1.77	0.5678	6
P. puberula	181_05	181	595	200.48	1.33	472	113	2.4	0.5636	6
P. puberula	181_08	181	1007	200.79	1.49	362	114.14	2.14	0.5685	6
P. puberula	181_02	181	515	199.13	1.58	423	114.5	2.17	0.575	6
P. puberula	181_03	181	454	200.7	1.04	546	115.37	2.01	0.5748	6
P. puberula	181_06	181	1724	200.73	1.98	276	114.27	2.05	0.5693	6
P. puberula	181_07	181	735	199.52	1.57	476	112.93	2.74	0.566	6
P. puberula	182_02	182	1154	199.88	1.52	433	115.92	2.5	0.5799	6
P. puberula	182_06	182	1736	198.65	1.81	701	115.36	2.67	0.5807	6
P. puberula	182_07	182	892	202.61	1.59	528	118.47	2.18	0.5847	6
P. puberula	182_09	182	462	199.75	1.55	449	115.79	1.51	0.5797	6
P. puberula	182_01	182	1163	200.74	1.61	338	115.58	2.66	0.5758	6
P. puberula	182_03	182	669	198.39	1.58	379	115.73	2.15	0.5833	6
P. puberula	182_04	182	726	198.94	1.47	409	115.44	2.4	0.5803	6
P. puberula	182_05	182	1455	199.63	1.69	359	116.05	2.28	0.5813	6
P. puberula	182_08	182	762	202.13	1.57	502	119.52	2.28	0.5913	6
P. puberula	182_10	182	562	198.85	1.58	457	116.27	2.17	0.5847	6
P. puberula	183_17	183	501	197.9	1.98	683	116.03	2.75	0.5863	6
P. puberula	183_22	183	995	200.47	1.63	614	95.26	3.28	0.4752	5
P. puberula	183_01	183	669	199.43	1.48	280	119.02	2.26	0.5968	6
P. puberula	183_02	183	981	200.53	1.44	457	118.46	2.41	0.5907	6
P. puberula	183_03	183	357	199.68	1.26	759	116.11	2.5	0.5815	6
P. puberula	183_04	183	859	201.73	1.49	443	118.46	1.94	0.5872	6
P. puberula	183_05	183	868	202	1.4	434	119.15	2.46	0.5899	6
P. puberula	183_06	183	1346	198.04	1.63	391	117.16	2.59	0.5916	6
P. puberula	183_07	183	1488	199.74	1.61	379	120.64	2.47	0.604	6
P. puberula	183_08	183	501	199.17	1.54	535	117.29	2.58	0.5889	6
P. puberula	183_09	183	913	199.03	1.59	422	117.18	2.2	0.5888	6
P. puberula	183_10	183	615	200.95	1.21	515	118.22	2.31	0.5883	6
P. puberula	183_11	183	930	200.61	1.59	511	117.54	2.16	0.5859	6
P. puberula	183_12	183	687	198.7	1.4	539	117.67	2.23	0.5922	6
P. puberula	183_13	183	954	200.06	1.67	309	118.52	2.03	0.5924	6
P. puberula	183_14	183	1069	199.18	2.06	468	117.49	2.51	0.5899	6
P. puberula	183_15	183	729	198.06	1.63	542	116.58	2.54	0.5886	6
P. puberula	183_16	183	663	198.03	1.94	446	117.94	2.33	0.5956	6
P. puberula	183_18	183	566	199.97	1.43	589	118.53	2.6	0.5927	6
P. puberula	183_19	183	748	199.75	1.43	554	118.44	2.5	0.5929	6
P. puberula	183_20	183	864	201.72	1.95	386	119.41	2.19	0.592	6
P. puberula	184_03	184	401	198.42	1.61	614	152.75	2.5	0.7698	8
P. puberula	184_06	184	498	200.61	1.61	645	117.72	2.64	0.5868	6
P. puberula	184_10	184	500	199.91	1.87	597	116.55	2.59	0.583	6
P. puberula	184_11	184	983	200.43	1.56	320	116.67	2.27	0.5821	6
P. puberula	184_12	184	338	233.38	1.68	1080	117.28	2.77	0.5025	5
P. puberula	184_02	184	368	201.14	1.65	858	118.05	2.6	0.5869	6
P. puberula	184_04	184	821	199.42	1.49	316	152.67	2.06	0.7656	8
P. puberula	184_05	184	524	199.9	1.25	428	117.51	2.19	0.5878	6
P. puberula	184_07	184	506	198.56	1.76	618	113.8	2.88	0.5731	6
P. puberula	184_08	184	783	200.62	1.5	409	132.84	1.97	0.6621	7
P. puberula	184_09	184	882	200.25	1.55	262	122.54	3.45	0.6119	6
P. puberula	184_13	184	722	200.94	1.45	192	135.87	1.83	0.6762	7
P. puberula	184_14	184	449	200.37	1.85	1218	112.08	2.59	0.5594	6
P. puberula	184_15	184	338	200.63	1.44	760	131.19	2.04	0.6539	7
P. puberula	184_16	184	288	196.99	1.83	1230	111.47	2.66	0.5659	6
P. puberula	184_18	184	323	201.15	2.03	742	114.3	2.53	0.5682	6
P. puberula	184_19	184	396	201.3	1.08	782	101.66	2.46	0.505	5
P. puberula	184_20	184	404	201.53	1.38	860	101.51	3.13	0.5037	5
P. puberula	185_01	185	329	200.5	1.69	856	96.13	3.26	0.4795	5
[truncated: 143 more rows]

## Sheet: Table S4
Table S4. Descriptive statistics of the flow cytometric measurement of 511 seeds from five ploidy cytotypes of Potentilla puberula Krašan. The reproductive mode was inferred by the peak index (i.e., the ratio between endosperm and embryo mean fluorescence) and the maternal contribution: A: apomixis; HP: haploid parthenogenesis; Sirreg: irregular sexuality (BIII hybrids formation); Sreg: regular s…
			Standard			Embryo			Endosperm
Population	Individual	Ploidy (x)	Count	Mean	CV	Count	Mean	CV	Count	Mean	CV	Peak index	Embryo ploidy (x)	Reproductive mode	Maternal contribution (x)	Paternal contribution (x)
5	005_51	5	1963	691.75	3.32	8965	120.40	4.26	625	327.99	3.62	2.72	4.84	A	4.84	3.50
5	005_61	5	2617	696.67	3.34	5588	122.05	4.54	316	334.68	2.82	2.74	4.87	A	4.87	3.61
6	006_54	4	674	703.17	2.42	3708	96.75	6.87	382	149.56	5.95	1.55	3.82	Sreg	2.09	1.74
6	006_55	6	1309	685.67	2.90	4179	148.10	3.72	441	219.63	3.06	1.48	6.00	Sreg	2.90	3.10
6	006_57	4	1129	729.34	3.53	4514	103.43	4.83	638	154.95	4.48	1.50	3.94	Sreg	1.96	1.98
6	006_58	4	2107	681.96	2.73	4814	95.09	4.15	437	143.02	3.92	1.50	3.87	Sreg	1.95	1.92
6	006_61	4	2641	676.47	5.39	3577	130.69	10.29	389	205.20	6.71	1.57	5.37	Sreg	3.06	2.31
7	007_53	4	1464	695.68	3.13	6434	96.48	4.62	486	144.85	3.86	1.50	3.85	Sreg	1.93	1.92
16	016_51	5	692	680.22	6.67	2994	112.34	9.69	105	342.10	5.12	3.04	4.59	A	4.59	4.80
16	016_52	5	945	687.57	5.70	1448	132.24	6.10	96	426.52	6.23	3.23	5.34	A	5.34	6.55
16	016_54	5	518	689.57	3.73	3411	128.58	4.67	361	387.43	3.78	3.01	5.18	A	5.18	5.25
16	016_55	5	677	680.77	4.62	2227	131.55	7.30	153	393.59	5.30	2.99	5.37	A	5.37	5.32
16	016_57	5	467	698.21	2.86	4111	121.58	4.08	244	366.64	4.41	3.02	4.84	A	4.84	4.91
22	022_52	5	1096	695.02	5.44	6256	123.34	12.29	400	359.03	6.36	2.91	4.93	A	4.93	4.49
22	022_53	5	1427	614.09	6.15	1570	111.87	7.48	148	343.97	8.09	3.08	5.06	A	5.06	5.44
22	022_60	5	1059	717.83	4.73	1755	132.49	6.16	187	426.40	5.39	3.22	5.13	A	5.13	6.25
26	026_34	5	1553	735.12	3.09	6688	129.80	4.15	506	391.74	3.37	3.02	4.91	A	4.91	4.99
26	026_40	5	895	714.53	3.32	3184	123.71	5.68	233	374.47	3.62	3.03	4.81	A	4.81	4.94
26	026_41	5	410	692.32	4.70	1022	122.35	6.93	94	374.96	6.01	3.06	4.91	A	4.91	5.23
26	026_42	5	6049	686.63	3.95	3796	120.30	4.92	205	358.33	4.19	2.98	4.87	A	4.87	4.76
26	026_42	5	368	714.44	3.23	8032	126.41	4.35	333	378.86	3.29	3.00	4.92	A	4.92	4.90
26	026_42	5	1154	660.33	3.44	2356	107.94	8.43	426	191.70	3.92	1.78	4.54	Sreg	3.52	1.02
29	029_44	7	1845	691.34	3.73	7439	164.70	5.31	300	410.48	4.96	2.49	6.62	A	6.62	3.26
29	029_45	5	1157	714.38	3.25	7243	124.25	4.39	448	332.16	3.74	2.67	4.83	A	4.83	3.25
29	029_47	4	1165	711.62	5.58	2917	156.83	8.48	147	268.12	5.85	1.71	6.12	Sirreg	4.34	1.78
29	029_48	5	1046	705.38	3.96	4777	120.77	7.86	215	340.74	5.98	2.82	4.76	A	4.76	3.91
29	029_51	4	549	703.56	3.25	1104	103.91	6.64	129	154.74	4.27	1.49	4.10	Sreg	2.01	2.10
29	029_51	4	538	706.77	3.10	7307	123.23	4.58	880	172.77	3.79	1.40	4.84	Sreg	1.95	2.90
31	031_41	4	636	725.27	3.41	4462	101.42	5.02	628	151.43	4.95	1.49	3.88	Sreg	1.92	1.97
31	031_46	4	1412	741.14	3.99	4912	99.21	5.66	461	147.98	3.72	1.49	3.72	Sreg	1.83	1.89
31	031_47	4	2837	691.81	3.78	5148	95.19	4.45	646	142.33	3.80	1.50	3.82	Sreg	1.89	1.93
31	031_48	4	2189	660.57	3.66	5385	115.59	4.51	562	161.89	3.24	1.40	4.86	Sreg	1.95	2.91
39	039_43	5	1895	701.99	3.29	4711	122.17	4.03	274	332.76	3.03	2.72	4.83	A	4.83	3.50
40	040_41	7	408	715.99	2.92	3722	183.57	7.15	333	553.44	3.71	3.02	7.12	A	7.12	7.23
40	040_42	7	2292	678.95	2.68	6270	163.23	3.78	381	455.64	2.98	2.79	6.68	A	6.68	5.29
40	040_43	7	3008	690.78	2.75	4270	167.23	3.44	343	475.87	3.88	2.85	6.72	A	6.72	5.69
40	040_46	6	954	720.45	3.48	3611	151.03	5.35	239	440.16	3.99	2.91	5.82	A	5.82	5.33
40	040_47	5	3203	687.80	3.33	5768	120.06	4.26	255	317.98	3.19	2.65	4.85	A	4.85	3.14
40	040_49	6	1477	675.99	2.52	5271	140.70	4.00	291	413.88	2.54	2.94	5.78	A	5.78	5.44
40	040_50	6	2127	683.26	2.78	4124	142.20	3.80	266	349.74	3.00	2.46	5.78	A	5.78	2.66
40	040_52	5	295	689.96	4.34	1602	121.07	8.51	100	382.67	6.33	3.16	4.87	A	4.87	5.66
40	040_54	7	1847	697.42	3.67	5889	161.95	5.34	314	503.19	4.70	3.11	6.45	A	6.45	7.14
40	040_58	5	1217	689.93	5.97	514	193.55	6.38	157	335.70	6.35	1.73	7.79	Sirreg	5.72	2.07
40	040_59	5	2997	712.07	2.74	4204	122.32	3.54	346	328.49	2.77	2.68	4.77	A	4.77	3.27
43	043_20	5	604	659.24	5.15	2367	113.18	8.94	136	363.15	7.49	3.21	4.77	A	4.77	5.76
43	043_21	5	555	674.39	5.33	1856	119.74	8.17	174	357.05	8.68	2.98	4.93	A	4.93	4.84
43	043_24	5	609	696.60	4.00	4191	117.18	8.29	140	261.99	5.17	2.24	4.67	A	4.67	1.10
43	043_26	5	1507	674.60	2.43	4454	118.43	3.82	260	356.35	2.71	3.01	4.88	A	4.88	4.92
45	045_31	4	502	692.98	3.33	3222	99.99	7.91	242	144.88	4.33	1.45	4.01	Sreg	1.80	2.21
45	045_32	7	1612	697.07	3.42	10403	167.98	4.90	469	434.32	4.10	2.59	6.69	A	6.69	3.92
45	045_33	7	1246	672.87	2.99	184	156.08	6.98	175	401.30	7.68	2.57	6.44	A	6.44	3.68
45	045_36	5	1190	705.96	2.75	4554	123.55	3.96	293	367.15	3.96	2.97	4.86	A	4.86	4.72
45	045_38	5	1787	690.60	2.81	7071	122.10	4.23	373	393.85	2.69	3.23	4.91	A	4.91	6.02
45	045_39	4	816	692.83	2.57	5300	96.98	4.03	488	144.91	3.58	1.49	3.89	Sreg	1.92	1.97
45	045_40	5	280	684.45	4.31	1526	125.77	6.92	110	409.70	5.60	3.26	5.10	A	5.10	6.42
45	045_41	5	173	690.69	4.49	1781	127.79	8.41	125	390.24	6.57	3.05	5.14	A	5.14	5.42
54	054_13	5	1020	737.06	5.32	3701	122.04	9.63	131	403.13	5.66	3.30	4.60	A	4.60	5.99
54	054_14	4	5850	706.59	2.42	3730	120.96	4.81	263	380.18	4.82	3.14	4.75	A	4.75	5.43
61	061_07	4	1968	734.31	4.41	3685	100.06	5.25	397	150.35	3.87	1.50	3.79	Sreg	1.90	1.88
61	061_18	4	2731	739.19	3.24	3312	103.29	4.24	341	155.52	2.61	1.51	3.88	Sreg	1.96	1.92
62	062_02	4	1279	704.26	2.72	5257	98.82	4.03	335	149.35	3.64	1.51	3.90	Sreg	1.99	1.90
62	062_04	4	457	691.69	2.52	5955	98.26	4.68	493	148.76	3.25	1.51	3.95	Sreg	2.03	1.92
62	062_06	4	1998	702.51	2.31	1718	95.65	4.30	239	149.33	3.97	1.56	3.78	Sreg	2.12	1.66
62	062_19	4	1441	708.30	1.88	2598	94.74	3.81	237	149.00	3.93	1.57	3.71	Sreg	2.13	1.59
63	063_05	4	565	690.55	2.81	5651	99.27	4.76	668	141.27	3.46	1.42	3.99	Sreg	1.69	2.30
63	063_06	4	894	695.97	1.96	3431	94.29	4.10	304	143.75	3.68	1.52	3.76	Sreg	1.97	1.79
63	063_15	4	1851	695.82	2.74	6444	96.76	4.70	602	148.44	4.39	1.53	3.86	Sreg	2.06	1.80
64	064_01	7	636	665.44	4.15	3974	160.01	5.86	242	247.46	4.35	1.55	6.68	Sreg	3.65	3.03
64	064_01	7	657	701.47	2.37	1731	170.24	3.11	145	262.85	3.29	1.54	6.74	Sreg	3.67	3.07
64	064_01	7	971	690.04	2.25	2203	167.93	3.07	138	486.24	4.07	2.90	6.76	A	6.76	6.05
64	064_02	5	399	714.59	5.04	4657	117.99	8.60	147	351.10	6.02	2.98	4.59	A	4.59	4.47
64	064_03	5	390	689.96	4.61	495	124.44	6.96	117	353.69	5.73	2.84	5.01	A	5.01	4.22
64	064_04	5	91	711.19	5.03	2807	136.11	8.14	121	374.96	4.35	2.75	5.32	A	5.32	4.01
64	064_09	5	119	699.34	4.02	3100	130.79	8.77	220	478.20	5.94	3.66	5.20	A	5.20	8.60
64	064_10	8	370	641.59	1.77	1972	119.91	4.81	43	304.99	2.23	2.54	5.19	HP	5.19	2.82
64	064_15	4	1360	695.05	3.60	3453	102.93	7.71	261	153.12	4.83	1.49	4.11	Sreg	2.01	2.11
64	064_17	4	855	715.46	3.70	2320	98.04	5.58	229	156.68	5.30	1.60	3.81	Sreg	2.28	1.53
64	064_18	4	859	720.28	2.15	1834	96.13	4.12	152	146.00	4.13	1.52	3.71	Sreg	1.92	1.78
65	065_02	5	1836	702.50	2.67	4034	121.81	3.76	282	333.56	3.29	2.74	4.82	A	4.82	3.56
65	065_04	7	1500	662.86	3.39	4679	158.97	5.08	217	556.03	3.74	3.50	6.66	A	6.66	9.98
65	065_07	5	690	692.95	2.86	5210	117.79	5.62	362	341.94	5.14	2.90	4.72	A	4.72	4.26
65	065_13	5	212	677.69	3.61	844	132.20	5.89	130	527.45	4.92	3.99	5.42	A	5.42	10.78
65	065_15	7	627	627.25	3.31	3677	153.94	4.81	364	486.91	5.26	3.16	6.82	A	6.82	7.93
65	065_17	5	666	689.73	3.07	3277	122.06	6.62	377	387.91	4.97	3.18	4.92	A	4.92	5.79
65	065_21	7	265	685.36	3.27	1421	166.12	4.31	70	466.68	3.98	2.81	6.73	A	6.73	5.45
66	066_01	7	1382	682.65	4.98	5772	159.09	6.22	322	474.58	5.27	2.98	6.47	A	6.47	6.36
66	066_06	8	2002	672.40	3.84	4744	179.29	4.25	520	527.90	4.54	2.94	7.41	A	7.41	7.00
66	066_12	7	420	706.55	3.72	1744	176.76	5.80	85	531.74	5.06	3.01	6.95	A	6.95	7.01
66	066_13	7	1864	672.44	3.04	4271	166.55	3.80	353	487.63	3.89	2.93	6.88	A	6.88	6.38
66	066_15	5	596	662.09	6.12	1915	124.50	8.22	183	394.34	5.73	3.17	5.22	A	5.22	6.10
66	066_17	7	879	712.99	2.66	1234	174.74	4.23	74	522.47	3.83	2.99	6.81	A	6.81	6.74
66	066_18	5	691	673.06	4.96	2548	127.63	7.21	156	368.41	7.35	2.89	5.27	A	5.27	4.67
67	067_12	4	1091	714.10	2.69	7998	101.17	4.91	937	154.58	4.23	1.53	3.94	Sreg	2.08	1.86
68	068_04	5	1307	624.93	3.45	5536	112.26	5.36	414	294.23	5.62	2.62	4.99	A	4.99	3.10
68	068_05	7	470	721.27	3.38	5618	177.30	5.00	271	516.90	3.45	2.92	6.83	A	6.83	6.25
68	068_11	7	1038	721.27	3.15	5720	173.46	5.06	320	512.06	3.76	2.95	6.68	A	6.68	6.36
68	068_15	4	1442	705.84	3.46	5591	102.49	8.55	361	157.51	6.27	1.54	4.03	Sreg	2.17	1.87
68	068_16	7	685	731.41	3.32	4678	174.48	4.13	304	502.15	3.28	2.88	6.63	A	6.63	5.82
68	068_17	4	651	700.28	2.77	3091	96.03	4.87	314	149.84	5.98	1.56	3.81	Sreg	2.13	1.68
68	068_18	5	767	658.30	6.77	3776	126.30	8.33	74	317.97	4.63	2.52	5.33	A	5.33	2.76
69	069_08	5	368	704.77	3.82	1759	129.29	6.89	98	450.55	5.99	3.48	5.10	A	5.10	7.57
70	070_05	4	485	711.62	2.85	3334	96.50	5.57	294	148.43	6.39	1.54	3.77	Sreg	2.03	1.74
70	070_09	4	881	698.79	2.21	3956	93.87	4.82	266	146.99	5.86	1.57	3.73	Sreg	2.11	1.62
70	070_20	4	2742	703.68	3.73	3212	96.82	5.00	419	148.11	3.80	1.53	3.82	Sreg	2.02	1.80
70	070_21	4	861	743.55	2.73	5007	105.18	4.13	506	158.28	3.46	1.50	3.93	Sreg	1.98	1.95
71	071_10	4	617	710.22	2.44	3312	95.73	4.83	332	147.34	4.94	1.54	3.74	Sreg	2.02	1.73
71	071_19	4	1242	725.45	3.25	4174	105.39	4.66	531	159.24	3.59	1.51	4.04	Sreg	2.06	1.97
72	072_03	4	484	723.05	2.52	3029	98.46	5.36	290	150.13	5.50	1.52	3.78	Sreg	1.99	1.80
72	072_05	4	459	707.68	2.08	3447	97.44	5.15	377	148.83	5.04	1.53	3.83	Sreg	2.02	1.81
72	072_07	4	279	715.18	2.14	2038	95.02	4.97	257	148.64	5.30	1.56	3.69	Sreg	2.08	1.61
73	073_06	4	362	691.45	2.10	3026	94.02	5.68	275	146.52	5.11	1.56	3.78	Sreg	2.11	1.67
73	073_08	4	450	701.74	2.61	1854	96.45	5.24	266	147.91	5.38	1.53	3.82	Sreg	2.04	1.78
73	073_09	4	391	717.90	2.44	2912	96.34	4.67	194	146.12	3.64	1.52	3.73	Sreg	1.93	1.80
73	073_11	4	333	712.68	2.34	2826	98.49	5.33	263	151.52	4.96	1.54	3.84	Sreg	2.07	1.77
74	074_02	7	2124	706.26	4.15	9507	163.64	5.64	600	247.20	4.97	1.51	6.44	Sreg	3.29	3.15
74	074_03	5	1823	695.22	3.18	6184	118.80	4.21	274	360.51	3.73	3.04	4.75	A	4.75	4.91
74	074_04	5	1687	725.29	3.01	5382	126.55	4.51	340	413.74	2.93	3.27	4.85	A	4.85	6.15
75	075_01	7	954	694.01	3.15	6673	169.74	5.10	350	489.61	3.50	2.88	6.79	A	6.79	6.01
75	075_02	7	730	712.02	2.51	6672	175.85	4.43	375	514.09	4.67	2.92	6.86	A	6.86	6.34
75	075_09	7	906	746.80	4.51	5817	180.26	5.60	363	525.89	4.49	2.92	6.70	A	6.70	6.15
75	075_11	7	845	678.58	2.78	806	173.68	3.70	276	260.73	3.58	1.50	7.11	Sreg	3.56	3.55
75	075_11	7	3808	701.23	3.18	3096	247.63	3.63	338	428.16	5.11	1.73	9.81	Sirreg	7.15	2.66
75	075_14	7	5241	728.12	2.86	2949	251.05	3.43	406	428.29	4.34	1.71	9.58	Sirreg	6.76	2.82
75	075_14	7	925	666.84	4.08	3722	150.59	5.77	218	452.78	4.05	3.01	6.27	A	6.27	6.32
75	075_15	7	1782	698.29	3.07	3766	166.16	3.88	94	409.00	2.86	2.46	6.61	A	6.61	3.05
75	075_18	7	2038	704.97	2.45	3716	170.88	3.48	268	501.80	3.36	2.94	6.73	A	6.73	6.31
76	076_08	4	888	703.40	2.90	2797	94.87	5.52	306	142.94	5.02	1.51	3.75	Sreg	1.90	1.85
76	076_09	4	403	698.58	2.67	3480	94.19	5.71	324	136.93	5.80	1.45	3.75	Sreg	1.70	2.05
76	076_10	4	332	712.06	2.33	2267	93.42	5.06	333	142.80	5.30	1.53	3.64	Sreg	1.93	1.72
77	077_16	4	399	719.06	2.36	1856	98.55	6.99	329	153.67	6.67	1.56	3.81	Sreg	2.13	1.68
77	077_19	4	1062	687.84	3.21	4140	92.43	5.08	634	143.73	3.87	1.55	3.73	Sreg	2.07	1.66
78	078_08	4	1292	711.09	2.21	2083	98.13	6.20	219	147.44	5.17	1.50	3.83	Sreg	1.93	1.91
78	078_09	4	1327	713.86	2.67	3941	99.95	4.42	495	151.43	3.41	1.51	3.89	Sreg	2.00	1.89
78	078_10	6	1196	691.56	3.48	6077	113.38	4.38	504	182.74	4.37	1.61	4.55	Sreg	2.79	1.77
78	078_10	6	1032	688.45	1.68	1524	119.76	3.27	143	191.17	2.46	1.60	4.83	Sreg	2.88	1.95
78	078_10	6	1974	686.13	1.94	2597	153.66	3.76	180	224.79	4.07	1.46	6.22	Sreg	2.88	3.34
79	079_03	4	2629	727.45	2.87	3965	99.95	4.49	402	152.02	3.63	1.52	3.82	Sreg	1.99	1.83
79	079_04	4	1363	703.28	2.89	6123	97.99	4.84	487	147.77	3.62	1.51	3.87	Sreg	1.97	1.90
80	080_02	7	888	735.18	3.19	2075	183.09	4.35	127	553.36	6.06	3.02	6.92	A	6.92	7.07
80	080_03	5	1180	685.55	4.01	3081	125.34	6.90	331	369.93	6.40	2.95	5.08	A	5.08	4.83
80	080_06	8	183	706.34	2.59	2822	138.73	5.26	167	388.26	3.63	2.80	5.46	HP	5.46	4.36
80	080_10	7	635	697.39	2.29	1099	173.33	4.25	77	517.88	3.28	2.99	6.90	A	6.90	6.82
80	080_12	6	691	684.27	3.83	5496	136.69	9.28	304	420.88	5.90	3.08	5.55	A	5.55	5.99
81	081_09	4	750	682.20	4.26	2110	91.54	4.27	204	145.42	3.72	1.59	3.73	Sreg	2.19	1.53
81	081_18	4	1272	690.34	4.35	2611	93.35	5.05	266	144.57	6.38	1.55	3.76	Sreg	2.06	1.70
82	082_18	4	1375	702.89	3.67	2292	93.89	4.85	388	149.27	6.42	1.59	3.71	Sreg	2.19	1.52
83	083_02	7	559	702.90	2.59	2373	169.14	3.97	120	495.02	3.86	2.93	6.68	A	6.68	6.19
83	083_04	7	423	714.42	2.98	6461	170.47	4.80	333	487.79	3.81	2.86	6.63	A	6.63	5.71
83	083_05	7	781	714.27	2.92	1294	180.93	5.76	217	546.63	5.31	3.02	7.04	A	7.04	7.19
83	083_07	7	2062	720.79	2.65	3725	178.55	4.85	281	534.63	4.27	2.99	6.88	A	6.88	6.84
83	083_20	5	759	683.16	5.69	4351	121.13	9.77	260	336.92	8.26	2.78	4.92	A	4.92	3.85
84	084_01	5	795	659.60	2.95	5307	112.14	5.95	394	337.13	5.27	3.01	4.72	A	4.72	4.75
84	084_08	7	293	723.23	2.02	2442	186.35	4.14	175	520.36	3.36	2.79	7.16	A	7.16	5.67
84	084_10	6	469	712.71	2.64	2992	153.10	4.02	150	359.91	3.32	2.35	5.97	A	5.97	2.09
84	084_11	5	766	682.57	3.92	5283	125.88	4.51	555	393.42	4.20	3.12	5.12	A	5.12	5.76
84	084_12	6	869	684.66	3.91	1658	143.61	4.99	94	430.45	2.79	3.00	5.83	A	5.83	5.81
85	085_05	7	3857	740.99	4.53	771	193.62	4.68	485	576.55	6.07	2.98	7.26	A	7.26	7.10
85	085_05	7	2118	692.52	3.66	5040	163.78	4.42	370	472.95	3.91	2.89	6.57	A	6.57	5.83
85	085_07	8	283	719.38	2.74	2455	126.54	3.93	121	380.68	4.28	3.01	4.89	HP	4.89	4.93
85	085_08	8	5035	748.64	5.78	3936	134.99	6.65	459	373.15	7.02	2.76	5.01	HP	5.01	3.83
85	085_08	8	886	723.92	3.04	4727	127.97	4.55	285	444.14	3.43	3.47	4.91	HP	4.91	7.22
85	085_08	8	1031	729.32	3.29	3895	192.91	5.05	207	555.80	3.91	2.88	7.35	A	7.35	6.47
85	085_09	8	1390	702.18	2.85	3943	196.83	4.33	193	588.47	2.94	2.99	7.79	A	7.79	7.71
85	085_12	5	717	711.43	2.46	576	116.49	7.70	651	208.68	5.42	1.79	4.55	Sreg	3.60	0.95
85	085_15	8	3666	746.60	3.14	4358	210.17	3.82	443	594.96	4.90	2.83	7.82	A	7.82	6.50
85	085_15	8	726	715.54	2.81	4604	200.19	3.55	316	567.53	2.75	2.84	7.77	A	7.77	6.49
85	085_20	7	332	687.11	2.24	1869	172.15	4.74	98	501.60	3.12	2.91	6.96	A	6.96	6.36
86	086_06	7	2784	731.50	3.79	1111	195.93	5.23	483	537.40	5.16	2.74	7.44	A	7.44	5.53
86	086_13	7	369	714.47	2.80	2110	179.15	4.17	107	532.79	3.85	2.97	6.96	A	6.96	6.78
86	086_17	5	1432	718.29	3.33	5849	122.91	4.79	244	373.85	3.56	3.04	4.75	A	4.75	4.95
86	086_20	7	923	695.99	2.57	9565	170.00	4.01	445	479.96	3.73	2.82	6.79	A	6.79	5.59
86	086_22	8	2013	694.20	3.15	5118	185.35	3.80	289	528.66	3.83	2.85	7.42	A	7.42	6.32
87	087_01	7	1024	698.89	3.50	1341	176.43	4.51	99	495.76	5.23	2.81	7.01	A	7.01	5.68
87	087_05	7	506	710.45	2.97	4449	170.96	4.06	312	466.87	3.46	2.73	6.68	A	6.68	4.88
87	087_12	5	585	684.56	3.02	4939	118.69	4.55	186	375.99	3.43	3.17	4.82	A	4.82	5.62
87	087_20	5	815	695.10	5.50	3465	116.15	11.42	182	299.92	9.33	2.58	4.64	A	4.64	2.70
87	087_21	5	2288	709.12	4.37	1405	121.08	5.38	135	349.00	4.05	2.88	4.74	A	4.74	4.18
88	088_02	5	2179	689.53	2.87	4334	121.59	4.49	326	330.21	3.01	2.72	4.90	A	4.90	3.51
88	088_08	6	2248	699.23	5.67	2791	154.77	10.82	382	428.87	6.55	2.77	6.15	A	6.15	4.74
88	088_09	5	931	702.63	3.64	2485	120.10	4.35	179	342.14	4.10	2.85	4.75	A	4.75	4.03
88	088_14	5	2153	687.13	3.76	2469	117.57	5.00	133	361.66	2.71	3.08	4.75	A	4.75	5.12
89	089_01	4	139	740.68	3.02	2311	102.43	5.56	258	154.59	3.96	1.51	3.84	Sreg	1.96	1.88
89	089_06	4	1328	690.28	3.48	3808	121.79	4.94	427	172.25	4.31	1.41	4.90	Sreg	2.03	2.87
89	089_07	4	1132	703.73	2.89	3534	95.82	4.55	415	147.96	3.99	1.54	3.78	Sreg	2.06	1.72
89	089_09	4	1189	687.77	3.30	2739	95.05	5.21	318	150.23	4.31	1.58	3.84	Sreg	2.23	1.61
90	090_04	7	1364	705.98	3.09	4690	168.93	4.13	357	268.50	3.96	1.59	6.65	Sreg	3.92	2.73
90	090_08	7	538	714.56	2.13	451	174.18	3.33	80	529.84	4.69	3.04	6.77	A	6.77	7.05
90	090_09	5	1864	700.94	3.12	3606	126.04	4.36	304	357.84	3.35	2.84	5.00	A	5.00	4.19
91	091_07	4	142	716.68	2.65	2877	99.86	7.29	263	153.36	5.74	1.54	3.87	Sreg	2.07	1.80
91	091_12	4	1100	698.09	3.18	4229	97.81	5.57	277	153.49	4.24	1.57	3.89	Sreg	2.22	1.68
92	092_03	4	213	721.89	3.07	3045	99.93	5.59	239	153.31	5.67	1.53	3.85	Sreg	2.05	1.79
92	092_05	4	481	717.45	2.06	2796	101.00	5.32	434	151.19	5.68	1.50	3.91	Sreg	1.94	1.97
92	092_07	4	924	698.38	3.72	3393	97.37	5.09	278	149.96	4.57	1.54	3.87	Sreg	2.09	1.78
92	092_10	6	696	702.17	1.74	2774	119.42	3.54	158	196.97	3.19	1.65	4.72	Sreg	3.07	1.66
92	092_10	6	875	684.09	1.65	1945	121.08	3.93	201	191.55	2.78	1.58	4.92	Sreg	2.86	2.06
92	092_10	6	1150	695.36	3.67	3407	105.44	5.55	348	166.28	3.50	1.58	4.21	Sreg	2.43	1.78
93	093_02	4	598	705.89	2.29	914	104.45	8.48	297	158.30	6.62	1.52	4.11	Sreg	2.12	1.99
93	093_06	4	230	722.17	2.20	1889	101.15	5.53	223	153.91	4.30	1.52	3.89	Sreg	2.03	1.86
93	093_07	4	302	698.51	2.21	1641	104.51	7.44	323	152.28	4.67	1.46	4.16	Sreg	1.90	2.26
93	093_13	4	357	701.50	2.34	4061	95.69	5.21	316	146.97	5.02	1.54	3.79	Sreg	2.03	1.76
94	094_03	4	1532	713.28	3.45	4492	98.39	5.13	332	153.71	3.31	1.56	3.83	Sreg	2.15	1.68
94	094_12	4	1948	692.41	3.35	2049	96.15	4.01	261	150.08	4.03	1.56	3.86	Sreg	2.16	1.69
94	094_14	4	1375	694.08	3.27	2829	96.01	4.63	283	150.88	3.76	1.57	3.84	Sreg	2.20	1.65
95	095_07	4	413	704.92	2.99	2174	105.03	9.17	604	163.78	7.15	1.56	4.14	Sreg	2.31	1.82
95	095_10	5	942	691.70	2.57	2180	102.61	4.13	254	159.24	4.27	1.55	4.12	Sreg	2.27	1.85
95	095_10	5	724	714.11	1.94	1158	110.83	3.23	158	169.58	2.52	1.53	4.31	Sreg	2.29	2.03
95	095_10	5	1812	704.28	3.77	3260	157.68	4.48	382	231.40	3.83	1.47	6.22	Sreg	2.91	3.31
95	095_11	4	969	699.98	2.99	3604	97.93	4.65	334	152.15	3.81	1.55	3.89	Sreg	2.15	1.74
96	096_02	5	1576	737.28	5.45	4358	125.96	10.71	281	324.16	7.28	2.57	4.75	A	4.75	2.72
96	096_06	5	673	700.63	3.64	3786	122.68	4.69	249	330.32	3.20	2.69	4.86	A	4.86	3.37
96	096_10	7	331	694.11	3.09	1239	173.05	4.39	88	461.33	5.28	2.67	6.92	A	6.92	4.61
96	096_15	7	601	702.94	2.74	993	172.16	4.15	88	518.38	4.18	3.01	6.80	A	6.80	6.88
96	096_16	7	600	702.19	3.40	1058	171.54	4.23	90	444.90	4.55	2.59	6.79	A	6.79	4.03
97	097_03	4	3058	685.65	3.18	4610	122.62	5.06	398	176.85	3.76	1.44	4.97	Sreg	2.20	2.77
97	097_07	4	1696	704.19	3.50	3650	97.99	4.75	260	151.75	4.24	1.55	3.87	Sreg	2.12	1.75
97	097_09	4	1822	708.58	3.51	3002	96.16	4.54	220	149.43	3.38	1.55	3.77	Sreg	2.09	1.68
97	097_13	4	1624	697.63	3.36	4537	98.46	5.19	392	156.30	4.14	1.59	3.92	Sreg	2.30	1.62
98	098_02	8	1391	715.59	3.13	3266	193.68	4.42	190	572.64	3.46	2.96	7.52	A	7.52	7.19
98	098_07	5	1876	720.87	5.37	5166	120.06	9.16	420	264.21	8.06	2.20	4.63	A	4.63	0.93
98	098_11	5	366	707.55	2.90	7092	125.41	4.13	338	366.77	2.83	2.92	4.92	A	4.92	4.55
98	098_14	8	1630	685.99	2.99	3659	164.81	4.18	164	536.22	3.48	3.25	6.67	A	6.67	8.37
98	098_18	7	768	719.80	2.92	2639	169.95	3.98	176	407.93	2.93	2.40	6.56	A	6.56	2.62
99	099_03	5	1542	701.06	3.28	3013	122.99	4.19	180	343.43	3.39	2.79	4.87	A	4.87	3.86
99	099_04	5	1321	691.11	3.23	3276	119.67	4.63	199	338.59	3.52	2.83	4.81	A	4.81	3.99
99	099_18	8	221	715.83	2.33	2128	125.63	3.78	107	379.09	2.91	3.02	4.88	HP	4.88	4.96
99	099_19	5	2234	717.84	5.18	1710	136.03	6.98	306	414.86	6.67	3.05	5.26	A	5.26	5.53
100	100_01	4	486	718.84	2.40	2580	98.92	5.42	210	151.86	4.75	1.53	3.82	Sreg	2.05	1.78
100	100_04	4	466	752.17	2.78	3756	103.44	5.55	256	155.95	5.14	1.51	3.82	Sreg	1.94	1.88
100	100_06	4	431	718.24	2.43	1225	102.74	5.88	208	153.39	4.71	1.49	3.97	Sreg	1.96	2.02
100	100_10	4	357	672.51	3.65	1328	102.20	7.76	686	154.91	6.68	1.52	4.22	Sreg	2.18	2.04
100	100_17	5	1261	736.36	5.72	2687	116.12	9.99	256	285.30	8.49	2.46	4.38	A	4.38	2.00
101	101_02	4	1297	704.75	3.38	3371	97.68	4.80	229	154.72	3.66	1.58	3.85	Sreg	2.25	1.60
101	101_09	4	213	705.56	2.48	2518	94.60	6.01	282	145.11	4.25	1.53	3.72	Sreg	1.99	1.74
102	102_04	4	1411	695.35	3.08	4255	97.51	5.23	408	153.97	3.77	1.58	3.90	Sreg	2.25	1.64
102	102_06	4	1433	722.81	3.23	6230	100.09	4.77	506	149.39	3.28	1.49	3.85	Sreg	1.90	1.95
103	103_06	5	1946	737.31	5.45	2438	112.25	10.40	226	288.23	6.28	2.57	4.23	HP	4.23	2.40
103	103_08	8	1496	690.64	3.11	4049	196.42	3.96	225	601.83	3.38	3.06	7.90	A	7.90	8.41
103	103_10	7	1601	701.03	3.37	2789	169.31	3.93	190	418.15	3.95	2.47	6.71	A	6.71	3.15
103	103_12	5	625	700.07	3.20	4592	125.81	4.66	348	343.59	3.57	2.73	4.99	A	4.99	3.65
103	103_13	7	1321	699.91	3.15	4729	168.07	4.20	150	484.66	2.88	2.88	6.67	A	6.67	5.89
103	103_15	7	348	694.39	3.05	2219	173.09	4.36	218	253.83	3.61	1.47	6.92	Sreg	3.23	3.69
103	103_15	7	696	720.93	2.05	1178	172.12	3.12	98	485.18	2.68	2.82	6.63	A	6.63	5.43
103	103_17	8	1300	697.61	3.40	1409	190.38	4.55	150	529.22	3.76	2.78	7.58	A	7.58	5.91
104	104_13	4	313	726.03	2.81	1712	100.33	6.36	247	150.40	5.46	1.50	3.84	Sreg	1.92	1.92
105	105_08	4	820	728.92	2.61	4199	98.29	5.22	353	150.72	5.07	1.53	3.75	Sreg	2.00	1.75
105	105_12	4	357	701.55	2.34	4061	95.70	5.21	315	146.93	4.98	1.53	3.79	Sreg	2.03	1.76
105	105_17	4	1001	696.96	2.93	2079	97.57	3.73	250	144.69	3.08	1.48	3.89	Sreg	1.88	2.01
106	106_04	4	719	720.22	2.46	2198	98.49	3.44	286	146.59	3.44	1.49	3.80	Sreg	1.86	1.94
106	106_10	4	144	724.85	1.79	3146	96.92	4.83	258	146.96	4.41	1.52	3.71	Sreg	1.92	1.80
106	106_16	4	1080	696.43	2.77	2113	97.16	3.46	284	141.40	3.58	1.46	3.88	Sreg	1.76	2.11
107	107_03	4	313	720.65	2.04	4039	97.33	5.09	222	147.66	5.37	1.52	3.75	Sreg	1.94	1.81
107	107_05	4	96	715.80	3.10	1805	98.27	4.95	151	150.75	3.58	1.53	3.81	Sreg	2.04	1.78
107	107_06	4	479	708.16	1.80	4057	95.05	5.51	338	145.55	3.88	1.53	3.73	Sreg	1.98	1.75
107	107_12	4	1688	700.40	3.02	2153	97.82	4.34	243	147.39	3.84	1.51	3.88	Sreg	1.97	1.91
108	108_05	4	1297	707.36	2.75	1820	98.76	3.19	256	147.43	3.51	1.49	3.88	Sreg	1.91	1.97
108	108_08	4	2104	716.37	2.81	2610	101.02	3.88	313	150.05	3.29	1.49	3.92	Sreg	1.90	2.02
108	108_10	4	2880	686.94	2.49	2569	95.37	3.74	280	140.45	3.30	1.47	3.86	Sreg	1.82	2.03
108	108_11	4	1424	716.04	2.76	2287	100.38	5.18	139	150.68	4.25	1.50	3.89	Sreg	1.95	1.94
109	109_03	4	1123	716.81	2.27	1591	98.92	5.39	189	148.99	4.61	1.51	3.83	Sreg	1.94	1.89
109	109_04	4	564	717.21	2.59	1286	99.77	5.08	93	151.93	3.33	1.52	3.86	Sreg	2.02	1.84
109	109_06	4	826	717.07	3.52	1572	100.18	6.20	201	152.71	5.01	1.52	3.88	Sreg	2.04	1.85
109	109_12	4	1802	747.50	3.15	1991	105.24	4.17	352	157.39	6.12	1.50	3.91	Sreg	1.94	1.97
110	110_01	5	1049	711.92	6.72	10248	140.39	12.73	339	393.43	6.91	2.80	5.48	A	5.48	4.39
110	110_11	8	1509	676.31	3.51	2245	187.31	4.16	214	543.22	3.68	2.90	7.69	A	7.69	6.92
111	111_04	6	930	691.97	2.73	3132	142.11	6.21	173	434.48	5.30	3.06	5.70	A	5.70	6.03
111	111_06	5	822	686.97	8.69	5814	139.11	10.28	261	383.94	7.06	2.76	5.62	A	5.62	4.28
111	111_14	5	1691	720.42	2.87	3251	127.55	4.01	236	320.89	3.54	2.52	4.92	A	4.92	2.54
111	111_15	7	600	728.68	3.47	2641	174.69	4.38	184	498.08	2.83	2.85	6.66	A	6.66	5.67
111	111_19	6	453	692.97	2.85	1350	143.37	4.46	73	434.34	4.59	3.03	5.75	A	5.75	5.92
111	111_20	7	1680	719.36	2.95	2361	170.83	3.55	201	490.05	3.64	2.87	6.60	A	6.60	5.73
112	112_03	4	1474	692.42	2.97	1594	96.57	3.50	234	143.79	2.92	1.49	3.87	Sreg	1.89	1.98
112	112_06	4	969	729.50	3.52	2078	101.59	5.69	267	152.52	5.00	1.50	3.87	Sreg	1.94	1.93
112	112_07	4	629	732.25	2.62	1817	99.74	4.78	221	151.28	3.87	1.52	3.78	Sreg	1.96	1.83
112	112_11	4	1383	727.77	2.85	3476	100.45	4.05	313	147.92	3.08	1.47	3.83	Sreg	1.81	2.02
113	113_04	4	1998	703.96	3.05	3113	98.51	5.61	292	150.99	4.91	1.53	3.89	Sreg	2.07	1.82
113	113_06	4	2337	726.50	3.55	2778	100.66	4.32	426	148.85	4.55	1.48	3.85	Sreg	1.84	2.01
113	113_08	4	1547	723.02	2.24	2550	99.68	4.80	195	153.96	4.62	1.54	3.83	Sreg	2.08	1.74
113	113_12	4	628	732.17	2.60	1817	99.75	4.78	221	151.29	3.87	1.52	3.78	Sreg	1.96	1.83
114	114_02	7	238	697.07	2.60	2909	168.30	4.42	80	496.72	3.47	2.95	6.71	A	6.71	6.38
114	114_04	7	815	723.20	2.43	3686	175.99	3.07	161	506.65	3.41	2.88	6.76	A	6.76	5.94
114	114_09	4	912	706.68	2.11	2968	95.53	4.83	166	146.03	3.82	1.53	3.75	Sreg	1.99	1.77
114	114_10	4	1447	725.07	4.21	1874	97.17	5.02	236	142.79	4.15	1.47	3.72	Sreg	1.75	1.98
114	114_16	4	1167	708.15	2.38	2479	96.57	5.01	215	149.08	3.76	1.54	3.79	Sreg	2.06	1.73
114	114_18	4	942	705.49	2.78	2092	100.21	6.06	211	147.63	4.28	1.47	3.95	Sreg	1.87	2.08
115	115_01	7	454	708.54	2.91	1922	168.13	4.19	109	251.23	3.88	1.49	6.59	Sreg	3.26	3.33
115	115_03	6	1211	688.82	3.09	4120	141.31	4.92	312	425.94	4.00	3.01	5.70	A	5.70	5.78
115	115_04	5	1485	728.90	8.66	4707	131.31	11.04	197	382.30	5.13	2.91	5.00	A	5.00	4.56
115	115_08	7	531	717.15	3.28	4595	173.71	4.30	273	439.38	3.07	2.53	6.73	A	6.73	3.56
115	115_10	7	1223	709.36	2.93	2111	170.02	4.11	121	468.80	4.04	2.76	6.66	A	6.66	5.04
115	115_16	5	3649	734.61	5.49	4398	125.82	5.21	239	526.16	4.31	4.18	4.76	A	4.76	10.38
115	115_17	7	1723	677.30	3.42	3972	159.09	4.22	250	387.92	4.26	2.44	6.53	A	6.53	2.86
115	115_17	7	3306	709.53	3.40	5252	170.43	4.21	483	477.76	4.24	2.80	6.67	A	6.67	5.36
116	116_03	4	562	727.91	2.75	1674	101.50	5.62	262	155.14	4.59	1.53	3.87	Sreg	2.05	1.83
116	116_05	4	2309	730.47	2.87	1403	155.25	6.83	270	260.53	6.89	1.68	5.90	Sirreg	4.00	1.90
116	116_07	4	1309	726.54	2.22	2747	102.95	4.30	284	152.57	4.65	1.48	3.94	Sreg	1.90	2.04
117	117_04	4	3159	808.61	4.80	2114	114.34	4.41	291	164.49	4.42	1.44	3.93	Sreg	1.72	2.21
117	117_05	4	3877	703.94	3.97	3129	107.73	4.44	318	156.85	3.82	1.46	4.25	Sreg	1.94	2.31
117	117_08	7	250	711.53	2.02	2115	170.47	3.28	85	494.89	2.72	2.90	6.66	A	6.66	6.01
117	117_14	7	2281	678.68	3.97	4835	165.06	4.37	184	467.72	3.70	2.83	6.76	A	6.76	5.63
117	117_15	5	2352	697.50	3.94	2744	121.72	4.20	177	330.14	4.40	2.71	4.85	A	4.85	3.45
117	117_19	4	1072	706.61	3.15	1986	129.09	3.90	209	176.18	3.93	1.36	5.08	Sreg	1.85	3.22
118	118_01	6	1485	708.33	3.63	1854	106.57	4.29	227	168.88	4.46	1.58	4.18	Sreg	2.44	1.74
118	118_01	6	964	682.64	2.74	1080	137.92	4.90	221	191.75	4.11	1.39	5.61	Sreg	2.19	3.42
118	118_02	4	945	711.23	3.19	1052	128.02	3.82	218	176.56	3.66	1.38	5.00	Sreg	1.90	3.10
118	118_08	4	1846	722.02	3.44	1208	88.56	4.59	235	137.16	3.39	1.55	3.41	Sreg	1.87	1.54
118	118_11	4	1255	723.28	3.31	2949	99.97	4.22	444	150.18	3.89	1.50	3.84	Sreg	1.93	1.91
118	118_12	4	982	729.24	3.34	1608	102.38	3.55	262	152.95	4.05	1.49	3.90	Sreg	1.93	1.97
119	119_13	5	531	693.06	7.71	4733	135.01	13.74	229	335.81	7.64	2.49	5.41	A	5.41	2.64
119	119_16	7	193	699.82	2.47	3035	170.39	4.34	104	409.13	4.22	2.40	6.76	A	6.76	2.71
120	120_14	4	672	731.27	3.39	6130	126.74	4.64	488	176.74	3.46	1.40	4.81	Sreg	1.90	2.92
121	121_01	4	5124	708.70	3.14	3113	100.38	7.84	341	147.40	4.88	1.47	3.93	Sreg	1.84	2.09
121	121_04	6	1103	677.56	2.84	4395	115.93	5.25	277	195.88	5.78	1.69	4.75	Sreg	3.28	1.48
121	121_12	4	2798	717.44	2.09	2490	98.39	6.77	241	153.08	6.19	1.56	3.81	Sreg	2.12	1.69
122	122_05	4	752	721.79	2.69	1145	102.45	6.98	228	146.34	4.77	1.43	3.94	Sreg	1.69	2.25
122	122_08	5	1367	676.66	6.65	3566	123.85	10.94	296	332.20	7.88	2.68	5.08	A	5.08	3.47
122	122_12	6	810	682.02	3.29	2663	133.26	6.52	501	204.16	6.85	1.53	5.43	Sreg	2.89	2.54
122	122_12	6	576	715.79	2.26	925	142.10	3.19	178	211.14	3.55	1.49	5.51	Sreg	2.68	2.84
122	122_12	6	1079	728.17	2.22	886	164.19	2.94	175	233.90	4.17	1.43	6.26	Sreg	2.66	3.60
122	122_15	4	1097	730.00	2.57	1709	101.97	5.84	195	154.63	5.52	1.52	3.88	Sreg	2.00	1.88
123	123_04	4	182	714.38	2.73	8265	101.51	4.74	820	153.61	3.99	1.51	3.95	Sreg	2.03	1.92
123	123_07	4	1221	697.93	2.67	2367	98.35	4.02	224	148.84	2.51	1.51	3.91	Sreg	2.01	1.90
123	123_08	5	1294	685.71	6.86	5298	125.81	14.54	410	346.41	7.43	2.75	5.10	A	5.10	3.84
123	123_09	4	1359	722.83	3.38	1999	99.32	4.04	231	143.78	4.72	1.45	3.82	Sreg	1.71	2.11
123	123_10	4	2089	710.34	3.00	3434	98.80	7.14	416	149.07	6.36	1.51	3.86	Sreg	1.97	1.90
123	123_14	5	1041	689.30	3.66	2433	119.79	4.55	214	330.91	4.04	2.76	4.83	A	4.83	3.68
123	123_14	5	971	695.25	3.23	3182	118.69	4.05	214	323.42	3.57	2.73	4.74	A	4.74	3.44
125	125_09	5	1883	693.05	3.58	4431	119.02	4.65	162	336.04	4.94	2.82	4.77	A	4.77	3.93
125	125_10	8	1838	707.98	3.08	2672	195.59	3.30	180	538.23	4.07	2.75	7.67	A	7.67	5.77
125	125_11	8	910	683.22	3.31	2574	186.24	3.97	104	582.01	3.40	3.12	7.57	A	7.57	8.52
125	125_11	8	1174	691.98	3.13	3458	188.81	3.48	230	552.43	5.02	2.93	7.58	A	7.58	7.02
125	125_12	8	868	683.82	3.19	3099	147.22	3.81	449	211.77	4.34	1.44	5.98	Sreg	2.62	3.36
125	125_12	8	581	698.59	1.83	1673	189.89	2.66	172	271.23	3.31	1.43	7.55	Sreg	3.23	4.32
126	126_09	5	699	713.82	7.04	5373	139.53	14.98	311	316.33	8.29	2.27	5.43	A	5.43	1.45
127	127_01	5	1868	718.73	3.60	3081	123.81	4.27	147	334.62	4.35	2.70	4.79	A	4.79	3.36
127	127_07	5	1267	678.38	6.60	3243	130.15	11.84	407	349.66	8.85	2.69	5.33	A	5.33	3.66
128	128_01	4	1814	729.04	3.49	1519	100.80	4.05	324	150.55	4.46	1.49	3.84	Sreg	1.90	1.94
128	128_03	4	1424	726.78	3.32	2099	102.29	4.76	297	154.22	4.59	1.51	3.91	Sreg	1.99	1.92
128	128_06	4	2382	698.54	3.66	3878	94.30	6.63	386	145.77	7.13	1.55	3.75	Sreg	2.05	1.70
128	128_08	4	2255	725.03	3.45	1820	100.36	4.32	343	149.32	4.15	1.49	3.85	Sreg	1.88	1.97
129	129_11	5	490	703.89	4.61	3628	137.02	10.41	183	385.12	4.80	2.81	5.41	A	5.41	4.38
130	130_12	4	1755	710.48	4.27	2218	99.56	4.92	274	147.93	4.13	1.49	3.89	Sreg	1.89	2.00
130	130_15	4	582	696.55	3.11	2172	94.77	4.33	236	144.88	3.39	1.53	3.78	Sreg	2.00	1.78
131	131_01	4	2339	680.14	3.71	3754	93.09	4.17	279	140.61	3.95	1.51	3.80	Sreg	1.94	1.86
131	131_08	4	1101	694.78	2.95	1262	95.82	3.37	195	143.79	3.57	1.50	3.83	Sreg	1.92	1.91
131	131_12	4	1058	698.72	3.18	1726	92.03	3.95	175	142.43	3.94	1.55	3.66	Sreg	2.00	1.66
132	132_02	5	509	710.96	4.84	2599	146.54	11.63	211	363.72	8.48	2.48	5.72	A	5.72	2.76
132	132_05	5	445	731.84	3.04	2865	128.00	5.05	211	379.71	3.07	2.97	4.86	A	4.86	4.70
133	133_02	5	328	733.23	2.92	8235	126.72	4.29	591	344.14	3.31	2.72	4.80	A	4.80	3.44
133	133_09	5	1331	701.59	3.13	3527	116.51	6.19	314	371.57	5.71	3.19	4.61	A	4.61	5.49
134	134_01	4	885	694.21	4.65	2364	98.98	7.59	225	156.81	5.12	1.58	3.96	Sreg	2.31	1.65
134	134_11	4	1009	685.13	2.95	2549	93.92	4.25	174	140.25	3.23	1.49	3.81	Sreg	1.88	1.93
134	134_12	4	1035	723.79	3.30	2415	145.43	3.31	133	237.46	2.90	1.63	5.58	Sirreg	3.53	2.05
134	134_13	6	1119	707.07	3.19	3146	157.24	8.53	833	229.91	6.99	1.46	6.18	Sreg	2.86	3.32
134	134_15	4	1294	730.36	2.72	2020	101.25	4.78	238	155.88	5.42	1.54	3.85	Sreg	2.08	1.77
135	135_01	4	1720	693.03	3.52	2108	95.97	4.23	278	143.22	4.37	1.49	3.85	Sreg	1.89	1.95
135	135_10	4	455	685.75	3.92	2504	99.94	7.36	326	154.62	5.25	1.55	4.05	Sreg	2.21	1.83
135	135_17	4	936	706.61	3.18	1078	130.07	3.65	182	177.77	3.58	1.37	5.11	Sreg	1.88	3.24
135	135_19	4	664	710.13	3.18	2560	102.14	5.59	274	157.76	4.33	1.54	4.00	Sreg	2.18	1.82
136	136_13	5	545	712.68	2.99	3653	123.73	3.80	177	375.49	2.91	3.04	4.82	A	4.82	4.99
136	136_13	5	797	725.61	2.73	3735	123.82	3.83	167	372.15	3.18	3.01	4.74	A	4.74	4.77
137	137_02	5	1173	668.73	6.48	5754	129.66	12.23	342	363.55	9.83	2.80	5.39	A	5.39	4.33
137	137_06	5	1326	696.57	3.30	2754	121.70	4.22	137	370.98	3.47	3.05	4.85	A	4.85	5.09
137	137_07	5	514	696.92	3.21	5156	121.20	4.18	174	345.03	2.47	2.85	4.83	A	4.83	4.09
138	138_10	5	2130	716.41	3.31	3246	125.20	4.21	309	423.04	7.39	3.38	4.85	A	4.85	6.69
138	138_11	7	718	667.90	4.01	2861	161.27	6.28	195	404.60	5.16	2.51	6.71	A	6.71	3.41
138	138_14	5	2010	723.42	3.12	4040	128.72	4.48	243	370.23	5.95	2.88	4.94	A	4.94	4.33
140	140_12	5	1592	675.61	3.38	7120	116.08	7.65	314	397.01	4.77	3.42	4.77	A	4.77	6.78
141	141_01	4	3873	724.99	3.06	2846	98.85	4.20	328	145.86	4.27	1.48	3.79	Sreg	1.80	1.99
141	141_03	4	1055	725.86	2.86	1925	102.09	3.72	373	151.93	4.76	1.49	3.91	Sreg	1.91	2.00
141	141_13	4	761	706.89	2.76	2071	138.98	3.54	206	187.17	3.18	1.35	5.46	Sreg	1.89	3.57
141	141_16	4	1492	723.62	3.16	2366	102.10	4.06	208	153.39	3.72	1.50	3.92	Sreg	1.97	1.95
142	142_06	4	1405	704.40	3.10	1475	99.15	3.94	149	147.53	2.82	1.49	3.91	Sreg	1.91	2.00
142	142_11	4	2793	701.87	2.58	1082	97.31	3.64	346	149.05	6.84	1.53	3.85	Sreg	2.05	1.80
143	143_02	8	571	698.53	3.09	3176	190.45	3.88	150	538.39	3.12	2.83	7.57	A	7.57	6.26
143	143_03	8	742	702.90	2.87	3482	191.54	3.34	182	550.20	3.45	2.87	7.57	A	7.57	6.60
143	143_04	5	2075	699.51	2.67	3908	117.00	5.24	287	388.41	5.04	3.32	4.65	A	4.65	6.13
143	143_06	5	400	726.22	3.03	3218	125.83	3.71	172	371.31	2.85	2.95	4.81	A	4.81	4.58
144	144_02	5	2730	685.57	2.85	4056	117.22	5.79	379	367.58	5.27	3.14	4.75	A	4.75	5.39
144	144_04	4	832	709.73	2.61	2386	95.73	5.39	284	143.60	4.08	1.50	3.75	Sreg	1.87	1.87
144	144_05	5	733	723.45	2.83	3914	126.32	3.78	246	495.99	3.28	3.93	4.85	A	4.85	9.34
144	144_08	4	798	707.81	2.57	2595	95.08	5.69	331	148.56	6.33	1.56	3.73	Sreg	2.10	1.63
144	144_09	4	2508	725.80	3.28	1647	101.55	3.83	240	150.18	3.84	1.48	3.89	Sreg	1.86	2.02
144	144_20	4	1002	708.01	3.02	2155	97.90	6.04	356	147.37	4.75	1.50	3.84	Sreg	1.94	1.90
145	145_01	4	844	705.02	3.26	2940	95.53	6.41	237	154.28	4.93	1.62	3.76	Sreg	2.31	1.45
145	145_03	4	462	710.54	2.81	2070	95.80	5.22	222	146.65	4.87	1.53	3.75	Sreg	1.99	1.76
145	145_09	4	945	695.37	3.72	2738	95.76	5.64	404	144.37	7.19	1.51	3.83	Sreg	1.94	1.88
145	145_11	4	586	707.07	2.97	1832	98.22	5.24	282	147.89	4.12	1.51	3.86	Sreg	1.95	1.91
146	146_03	5	1815	676.14	3.66	5276	114.67	5.97	403	294.69	8.35	2.57	4.71	A	4.71	2.68
146	146_04	4	1612	719.16	2.73	1691	101.06	4.08	164	147.16	2.73	1.46	3.90	Sreg	1.78	2.12
146	146_06	4	1969	703.87	3.17	2038	97.32	3.88	196	148.18	3.75	1.52	3.84	Sreg	2.01	1.83
146	146_07	4	1630	697.62	2.70	1747	97.75	4.42	244	146.16	4.23	1.50	3.89	Sreg	1.93	1.97
146	146_09	5	3997	721.48	2.97	1827	130.09	4.11	172	337.45	3.08	2.59	5.01	A	5.01	2.98
146	146_20	6	673	718.91	2.03	1703	114.08	3.47	114	180.20	3.06	1.58	4.41	Sreg	2.56	1.85
146	146_20	6	1016	667.63	5.28	3560	109.52	7.58	305	180.82	6.16	1.65	4.56	Sreg	2.97	1.59
147	147_03	5	1721	719.11	3.36	4389	124.70	4.08	155	392.17	3.46	3.15	4.82	A	4.82	5.51
147	147_18	5	2190	711.17	3.10	3569	125.46	4.08	184	338.50	3.98	2.70	4.90	A	4.90	3.42
148	148_01	4	916	703.05	2.83	705	143.01	3.41	171	180.92	4.12	1.26	5.65	Sirreg	1.50	4.15
148	148_05	4	784	707.59	3.24	3528	98.83	5.57	424	148.32	5.53	1.50	3.88	Sreg	1.94	1.94
148	148_06	4	1708	695.80	3.08	1483	97.44	4.10	270	146.09	4.28	1.50	3.89	Sreg	1.94	1.95
148	148_10	4	285	702.09	5.01	1711	98.65	5.67	351	146.95	6.57	1.49	3.90	Sreg	1.91	1.99
149	149_02	4	939	717.00	2.92	4625	101.51	4.44	331	142.82	5.88	1.41	3.93	Sreg	1.60	2.33
149	149_06	5	1448	687.61	4.08	2496	119.69	4.65	179	369.41	4.17	3.09	4.84	A	4.84	5.25
149	149_14	5	562	688.62	2.53	2946	124.60	8.87	367	321.88	4.05	2.58	5.03	A	5.03	2.93
150	150_05	6	2173	693.23	3.60	7171	143.81	5.28	368	363.05	6.28	2.52	5.76	A	5.76	3.02
150	150_13	8	1663	701.14	4.17	2866	124.85	4.98	161	333.71	5.83	2.67	4.95	HP	4.95	3.33
151	151_09	4	1843	730.47	3.63	3396	100.37	4.60	362	151.10	4.84	1.50	3.82	Sreg	1.93	1.89
151	151_11	4	1980	729.15	3.75	4128	100.74	4.68	282	154.25	4.43	1.53	3.84	Sreg	2.04	1.80
152	152_06	4	1873	719.93	3.82	2025	100.31	4.96	619	148.56	7.47	1.48	3.87	Sreg	1.86	2.01
153	153_05	4	1152	727.79	3.40	1517	106.00	4.24	363	153.71	5.20	1.45	4.05	Sreg	1.82	2.23
153	153_07	4	1634	718.82	3.40	3401	100.02	4.66	365	150.08	5.40	1.50	3.87	Sreg	1.93	1.93
153	153_09	4	607	712.29	3.50	2704	99.92	5.97	431	151.18	7.00	1.51	3.90	Sreg	2.00	1.90
154	154_09	5	942	734.60	2.99	2989	128.89	4.05	172	316.82	2.98	2.46	4.87	A	4.87	2.23
155	155_06	4	2785	656.70	5.65	4341	88.61	5.74	277	135.07	4.93	1.52	3.75	Sreg	1.97	1.78
155	155_10	4	3544	712.36	5.08	3818	99.06	6.05	399	145.87	4.86	1.47	3.86	Sreg	1.82	2.04
155	155_11	4	944	727.19	3.54	3474	101.36	5.42	449	152.54	4.97	1.50	3.87	Sreg	1.96	1.92
156	156_01	5	1169	695.89	3.02	3427	119.11	5.27	305	355.87	5.37	2.99	4.75	A	4.75	4.70
156	156_02	7	1345	695.90	3.25	3933	168.40	4.55	222	420.56	4.33	2.50	6.72	A	6.72	3.34
156	156_11	8	848	732.18	2.93	2425	199.82	4.43	197	544.58	3.73	2.73	7.58	A	7.58	5.50
156	156_12	7	853	724.57	2.83	2718	174.19	3.19	145	502.32	3.30	2.88	6.68	A	6.68	5.90
156	156_14	5	960	715.87	2.61	2439	123.69	3.96	155	358.06	2.81	2.90	4.80	A	4.80	4.29
156	156_17	7	778	674.33	2.08	1808	166.94	4.40	91	481.07	3.03	2.88	6.88	A	6.88	6.06
156	156_19	5	788	730.61	2.91	2724	127.48	4.04	171	319.34	3.10	2.50	4.85	A	4.85	2.45
157	157_01	5	970	728.20	3.17	2607	125.08	4.07	122	330.83	3.35	2.64	4.77	A	4.77	3.08
157	157_12	7	371	696.08	2.55	2513	172.47	3.89	92	504.15	3.27	2.92	6.88	A	6.88	6.35
157	157_17	5	605	718.70	3.14	8010	131.40	5.63	267	337.82	3.22	2.57	5.08	A	5.08	2.90
157	157_18	8	1377	696.86	3.81	1281	190.54	3.46	144	536.77	3.73	2.82	7.59	A	7.59	6.21
157	157_20	5	1012	689.78	7.35	3393	113.44	8.99	257	397.03	7.12	3.50	4.57	A	4.57	6.85
158	158_07	7	1637	696.80	3.89	1921	90.52	4.78	275	322.29	5.17	3.56	3.61	HP	3.61	5.63
158	158_14	7	1252	694.16	2.86	3891	165.37	3.75	136	481.53	4.07	2.91	6.62	A	6.62	6.03
159	159_04	8	2333	703.14	3.02	3717	190.67	3.56	134	548.74	3.21	2.88	7.53	A	7.53	6.61
159	159_16	5	923	686.51	3.87	3943	119.57	5.57	379	301.23	5.99	2.52	4.84	A	4.84	2.51
159	159_18	6	766	657.12	4.41	8430	135.97	6.00	422	397.17	5.87	2.92	5.75	A	5.75	5.29
159	159_21	5	1442	708.98	2.99	1689	123.89	4.02	154	333.77	4.07	2.69	4.85	A	4.85	3.37
160	160_01	7	2142	708.25	3.16	2523	168.27	3.77	158	471.94	4.15	2.81	6.60	A	6.60	5.31
160	160_07	7	1546	703.95	3.05	2390	167.25	3.83	154	469.29	4.13	2.81	6.60	A	6.60	5.32
160	160_13	7	1510	713.06	2.91	1773	170.39	3.56	114	481.10	2.44	2.82	6.64	A	6.64	5.47
160	160_18	5	922	701.99	2.94	2342	124.52	4.00	185	335.42	4.35	2.69	4.93	A	4.93	3.42
161	161_02	4	1671	712.94	2.90	1666	139.85	4.00	233	180.63	3.78	1.29	5.45	Sreg	1.59	3.86
161	161_04	4	568	701.30	2.67	1862	99.10	4.08	213	149.24	3.63	1.51	3.92	Sreg	1.99	1.94
161	161_06	4	1045	720.20	2.57	2313	100.18	4.30	215	148.97	3.89	1.49	3.86	Sreg	1.88	1.98
161	161_08	4	744	683.41	2.52	2779	97.55	3.85	287	144.85	3.90	1.49	3.96	Sreg	1.92	2.04
162	162_04	4	950	710.51	2.55	1759	99.59	4.11	207	147.93	3.47	1.49	3.89	Sreg	1.89	2.00
162	162_07	4	1446	702.80	2.95	1907	98.90	7.64	359	148.37	6.74	1.50	3.91	Sreg	1.96	1.95
162	162_08	4	523	719.90	3.46	4072	100.08	7.18	871	149.86	5.74	1.50	3.86	Sreg	1.92	1.94
163	163_10	5	1617	727.29	4.31	3836	121.11	6.13	147	343.06	4.15	2.83	4.63	A	4.63	3.85
163	163_15	5	1156	675.08	3.90	3449	116.91	4.81	179	325.31	4.37	2.78	4.81	A	4.81	3.77
163	163_18	5	779	683.28	3.89	2609	113.89	4.31	162	341.89	4.61	3.00	4.63	A	4.63	4.64
164	164_01	6	1138	702.43	3.38	1699	121.12	4.51	230	196.18	4.54	1.62	4.79	Sreg	2.97	1.82
164	164_04	4	2268	682.49	3.35	2685	93.50	5.57	298	141.60	4.76	1.51	3.81	Sreg	1.96	1.85
164	164_05	4	938	706.06	3.69	2159	124.61	4.08	300	174.36	4.09	1.40	4.90	Sreg	1.96	2.94
164	164_11	4	946	712.10	3.71	3281	99.05	5.84	401	150.10	5.76	1.51	3.86	Sreg	1.99	1.87
165	165_03	7	321	699.01	2.24	2638	173.70	4.17	81	497.90	4.31	2.87	6.90	A	6.90	5.98
165	165_05	7	1180	678.89	3.57	2463	165.35	4.44	247	480.25	4.75	2.90	6.77	A	6.77	6.12
165	165_13	7	932	712.61	2.80	5325	177.91	4.49	209	494.91	2.37	2.78	6.93	A	6.93	5.42
165	165_14	5	896	704.89	3.51	3722	120.62	4.48	196	331.65	4.14	2.75	4.75	A	4.75	3.56
165	165_18	8	713	690.20	3.21	2706	188.62	4.26	250	517.77	4.63	2.75	7.59	A	7.59	5.66
169	169_14	4	1050	695.36	3.19	3607	97.53	4.69	391	148.54	3.64	1.52	3.90	Sreg	2.04	1.86
169	169_17	4	434	696.56	3.03	3428	121.99	4.25	454	171.16	3.89	1.40	4.87	Sreg	1.96	2.90
169	169_18	4	450	712.06	3.02	2420	99.29	4.13	312	147.25	4.27	1.48	3.87	Sreg	1.87	2.00
170	170_02	5	399	716.88	2.90	4635	125.20	3.61	357	332.12	3.27	2.65	4.85	A	4.85	3.17
170	170_16	7	907	708.10	3.10	3545	172.41	3.99	219	431.53	4.05	2.50	6.76	A	6.76	3.40
170	170_18	5	605	703.01	2.89	3048	124.75	4.31	275	334.86	3.45	2.68	4.93	A	4.93	3.37
170	170_19	7	671	715.24	2.63	1826	171.26	3.55	249	485.27	3.32	2.83	6.65	A	6.65	5.54
170	170_21	4	330	689.66	2.76	3606	94.46	4.29	368	142.51	3.68	1.51	3.81	Sreg	1.94	1.87
171	171_03	4	399	717.79	3.03	2381	100.35	3.77	392	151.03	4.00	1.50	3.88	Sreg	1.96	1.92
171	171_05	4	746	678.40	5.45	3004	86.73	6.91	524	130.94	8.17	1.51	3.55	Sreg	1.81	1.74
171	171_15	4	664	706.44	4.11	2705	96.39	5.16	499	142.38	6.01	1.48	3.79	Sreg	1.81	1.98
172	172_04	4	625	698.05	3.59	1953	95.15	4.77	355	146.49	5.34	1.54	3.79	Sreg	2.04	1.74
172	172_09	4	547	712.44	3.66	1989	98.76	4.75	461	148.09	4.58	1.50	3.85	Sreg	1.92	1.93
172	172_11	4	816	713.12	3.45	2236	99.39	4.86	446	147.98	4.05	1.49	3.87	Sreg	1.89	1.98
172	172_13	5	964	714.98	3.32	2342	120.91	4.42	203	337.68	3.65	2.79	4.70	A	4.70	3.72
172	172_18	8	1292	730.76	3.38	2823	194.26	3.60	179	479.55	3.92	2.47	7.38	A	7.38	3.46
172	172_19	7	1208	715.56	3.47	3333	159.50	4.49	245	456.88	4.41	2.86	6.19	A	6.19	5.35
173	173_03	8	643	694.28	3.78	2401	190.63	4.02	263	542.96	3.72	2.85	7.63	A	7.63	6.47
173	173_07	7	1291	715.69	3.14	2991	170.71	3.73	239	482.02	3.87	2.82	6.63	A	6.63	5.46
173	173_14	7	422	704.10	2.95	2655	144.60	3.57	197	409.90	4.58	2.84	5.70	A	5.70	4.76
173	173_19	5	607	722.30	2.69	1914	126.11	3.76	191	343.92	4.12	2.73	4.85	A	4.85	3.53
174	174_05	5	661	712.24	2.36	2402	122.19	3.91	231	386.28	3.49	3.16	4.76	A	4.76	5.53
174	174_06	5	554	690.16	2.86	2326	119.13	3.67	194	353.20	3.35	2.96	4.80	A	4.80	4.63
174	174_12	7	1100	718.79	3.00	2151	171.74	3.86	245	421.56	5.40	2.46	6.64	A	6.64	3.02
174	174_14	7	316	701.90	2.85	2729	170.09	3.52	199	485.60	3.24	2.86	6.73	A	6.73	5.75
174	174_16	5	450	698.24	2.50	2611	120.10	3.88	231	397.39	5.20	3.31	4.78	A	4.78	6.25
175	175_06	7	726	651.61	3.43	3687	151.69	4.82	291	392.29	5.53	2.59	6.47	A	6.47	3.79
175	175_10	7	1531	685.33	3.14	2981	160.99	4.32	252	450.68	4.35	2.80	6.53	A	6.53	5.22
179	179_02	7	581	695.09	3.22	5488	168.53	4.06	454	485.66	3.36	2.88	6.74	A	6.74	5.94
179	179_06	7	615	696.15	2.56	5167	168.52	4.14	332	506.92	3.33	3.01	6.72	A	6.72	6.78
179	179_08	7	427	660.00	2.85	2087	158.36	3.87	200	401.97	4.32	2.54	6.66	A	6.66	3.59
180	180_01	8	1711	670.57	2.97	3628	179.63	3.71	624	476.63	8.88	2.65	7.44	A	7.44	4.86
180	180_02	8	559	744.36	2.89	3474	206.79	4.98	335	567.62	3.12	2.75	7.72	A	7.72	5.75
180	180_05	6	1021	687.84	2.63	2051	142.09	3.52	262	404.90	4.15	2.85	5.74	A	5.74	4.88
180	180_06	6	772	672.48	3.58	4106	147.43	7.11	341	451.24	5.45	3.06	6.09	A	6.09	6.46
181	181_04	6	697	677.27	2.89	2278	138.08	3.35	224	404.13	4.07	2.93	5.66	A	5.66	5.25
182	182_06	6	529	700.28	2.89	4632	146.75	4.33	306	434.17	3.08	2.96	5.82	A	5.82	5.58
183	183_22	5	1088	718.14	2.78	2028	121.03	4.36	269	377.81	3.64	3.12	4.68	A	4.68	5.25
184	184_03	8	1105	711.65	2.44	2527	188.77	3.62	269	530.98	4.37	2.81	7.37	A	7.37	5.99
184	184_06	6	975	695.27	3.45	4891	141.83	5.22	230	423.81	4.62	2.99	5.67	A	5.67	5.60
184	184_10	6	461	687.53	2.95	1094	144.94	4.59	64	438.09	5.34	3.02	5.86	A	5.86	5.99
184	184_11	6	1179	699.60	2.83	2491	144.49	3.92	197	424.51	3.96	2.94	5.74	A	5.74	5.38
184	184_14	6	715	685.70	3.16	1216	143.87	4.52	77	437.51	3.48	3.04	5.83	A	5.83	6.07
184	184_15	7	385	703.11	2.31	2043	169.13	4.13	121	510.99	3.38	3.02	6.68	A	6.68	6.82
184	184_19	5	1641	686.62	4.22	3890	120.66	6.34	445	325.55	4.95	2.70	4.88	A	4.88	3.41
185	185_01	5	797	710.12	2.55	1927	195.06	3.18	170	312.22	3.88	1.60	7.63	Sirreg	4.58	3.05
185	185_01	5	820	681.18	4.21	1544	189.83	4.70	97	308.38	3.06	1.62	7.74	Sirreg	4.83	2.91
185	185_01	5	759	720.83	1.60	1035	212.42	2.65	108	337.29	3.09	1.59	8.19	Sirreg	4.81	3.37
185	185_02	4	952	709.04	2.47	2200	120.48	4.16	217	169.68	4.52	1.41	4.72	Sreg	1.93	2.79
185	185_03	7	1142	690.65	2.97	3608	162.60	4.07	246	460.28	4.61	2.83	6.54	A	6.54	5.43
185	185_04	5	794	688.40	2.47	2397	117.64	3.43	155	356.24	3.17	3.03	4.75	A	4.75	4.88
185	185_05	4	846	713.29	2.63	2270	96.71	4.41	248	143.73	4.44	1.49	3.77	Sreg	1.83	1.94
185	185_06	4	666	722.19	2.56	1560	123.83	3.50	221	173.40	3.32	1.40	4.76	Sreg	1.91	2.86
186	186_03	6	1936	701.93	2.90	2020	145.72	4.37	139	373.83	3.01	2.56	5.77	A	5.77	3.26
186	186_05	8	1002	703.38	2.58	2216	195.89	3.84	202	463.11	4.22	2.36	7.74	A	7.74	2.82

## Sheet: Table S5
Table S5. Presence-absence matrix of 370 polymorphic AFLP markers in 726 individuals of Potentilla puberula Krašan. For each individual, population, ploidy, code of unique genotype (defined by a threshold of 12 mismatches) and cpDNA haplotype (obtained combining the trnH-psbA and rps16 markers) are given.
Individual	Population	Ploidy	AFLP Unique Genotype	cpDNA combined Haplotype	78_NED	83_NED	88_NED	89_NED	93_NED	96_NED	103_NED	109_NED	111_NED	112_NED	114_NED	115_NED	119_NED	121_NED	122_NED	123_NED	125_NED	126_NED	127_NED	133_NED	139_NED	141_NED	145_NED	146_NED	148_NED	149_NED	150_NED	152_NED	153_NED	156_NED	157_NED	158_NED	160_NED	164_NED	169_NED	172_NED	174_NED	179_NED	180_NED	183_NED	185_NED	186_NED	187_NED	195_NED	196_NED
005_51	5	5x	g001		1	1	1	0	1	0	1	1	0	1	0	0	1	0	0	0	0	0	1	0	0	0	0	0	1	0	0	0	0	0	0	1	0	0	0	0	0	0	1	1	0	0	0	1	0
005_54	5	5x	g002	H01	1	1	1	0	1	0	1	1	0	1	0	0	1	0	0	0	0	0	1	0	0	0	0	0	1	0	0	0	0	0	0	1	0	0	0	0	0	0	1	1	0	0	0	1	0
005_55	5	5x	g003	H01	0	1	1	0	1	0	1	0	0	1	0	0	1	0	1	0	0	0	1	0	0	1	0	0	0	0	1	0	0	0	0	1	0	0	0	0	0	0	1	1	0	0	0	0	0
005_61	5	5x	g004	H18	1	1	1	0	1	0	1	0	0	1	1	0	1	1	0	0	0	0	0	0	0	0	0	1	0	0	0	0	0	0	0	1	0	0	0	0	0	0	1	0	0	0	0	1	0
006_54	6	4x	g005	H18	0	1	1	0	1	0	1	1	0	1	1	0	0	1	0	0	0	0	0	0	0	0	0	0	0	1	0	0	0	0	0	1	0	0	0	0	0	0	1	0	0	0	0	1	0
006_55	6	6x	g006	H18	0	1	1	1	1	0	1	0	0	1	0	0	0	0	0	0	0	0	0	0	0	1	0	0	1	0	0	0	0	0	0	1	0	0	0	0	0	0	1	0	0	0	1	1	0
006_57	6	4x	g007	H18	1	1	0	1	0	0	1	1	0	1	1	0	0	0	0	0	1	0	0	0	0	0	0	0	0	1	0	0	0	0	0	1	0	0	0	0	0	0	1	0	0	1	1	1	0
006_58	6	4x	g008	H18	0	1	0	1	1	0	0	0	0	1	0	0	1	1	0	0	0	0	0	0	0	0	0	1	0	0	0	0	0	0	0	1	0	0	0	0	0	0	1	1	0	0	0	1	0
006_61	6	4x	g009	H18	0	1	1	1	1	0	1	0	0	1	1	0	0	0	0	0	1	0	0	0	0	1	0	1	0	0	0	0	0	0	0	1	0	0	0	0	1	0	1	0	0	1	0	1	0
007_53	7	4x	g010	H18	0	1	1	1	1	0	1	0	0	1	0	0	1	1	0	0	0	0	0	0	0	0	0	1	0	0	0	0	0	0	0	1	0	0	0	0	0	0	1	0	0	1	1	1	0
007_54	7	4x	g011	H18	1	1	1	0	1	0	1	0	0	1	0	0	0	0	0	0	0	0	0	0	0	0	0	1	0	0	0	1	0	0	0	1	0	0	0	1	1	0	1	0	0	1	0	1	0
007_59	7	4x	g012	H18	1	1	1	0	1	0	1	0	0	1	1	0	0	1	0	0	0	0	0	0	0	0	0	1	0	0	0	0	0	0	0	1	0	0	0	0	0	0	1	0	0	1	0	1	0
007_61	7	4x	g013	H18	0	1	1	0	1	0	1	0	0	1	1	0	0	1	0	0	0	0	0	0	0	0	0	1	0	0	0	0	1	0	0	1	0	0	0	0	1	0	1	0	0	1	0	1	0
007_62	7	7x	g014	H18	0	1	1	0	1	0	1	0	0	1	0	0	1	1	0	0	0	0	0	0	0	0	0	1	0	0	0	0	0	0	0	1	0	0	0	0	0	0	1	0	0	1	0	1	0
007_63	7	7x	g015	H18	0	1	1	0	1	0	1	0	0	1	0	0	0	1	0	0	0	0	0	0	0	0	0	0	0	1	0	0	0	0	0	1	0	0	0	0	0	0	1	1	0	1	0	1	0
007_65	7	7x	g016	H18	0	1	1	0	1	0	1	0	0	1	0	0	0	0	0	0	0	0	0	0	0	0	0	0	0	1	0	0	0	0	0	1	0	0	0	0	0	0	1	1	0	1	1	1	0
007_66	7	7x	g015	H18	0	1	1	0	1	0	1	0	0	1	0	0	0	1	0	0	0	0	0	0	0	0	0	0	0	1	0	0	0	0	0	1	0	0	0	0	0	0	1	1	0	1	1	1	0
009_01	9	5x	g017	H18	1	1	0	0	1	0	1	1	0	1	0	0	1	1	0	0	0	0	0	0	0	0	0	0	0	0	0	0	0	0	0	1	0	0	0	0	0	0	1	0	1	1	0	1	0
009_08	9	4x	g018	H01	0	1	1	0	1	0	1	0	0	1	0	0	1	1	0	0	0	0	0	0	0	0	1	0	0	0	0	0	0	0	0	1	0	0	0	0	0	0	1	1	0	0	0	1	0
009_12	9	5x	g017	H18	1	1	0	0	1	0	1	1	0	1	0	0	1	1	0	0	0	0	0	0	0	0	0	0	0	1	0	0	0	0	0	1	0	0	0	0	0	0	1	0	0	1	0	1	0
009_32	9	4x	g019	H18	1	1	1	0	0	0	1	1	0	1	0	0	1	0	0	0	0	0	0	0	0	0	0	0	0	0	0	0	0	0	0	1	0	0	0	0	0	0	1	0	1	1	1	1	0
009_35	9	5x	g020	H18	1	1	0	0	1	0	1	1	0	1	0	0	1	1	0	0	0	0	0	0	0	0	0	1	0	0	1	0	0	0	0	1	0	0	0	0	0	0	1	0	0	1	0	1	0
009_45	9	5x	g017	H18	1	1	0	0	1	0	1	1	0	1	0	0	1	1	0	0	0	0	0	0	0	0	0	0	0	1	0	0	0	0	0	1	0	0	0	0	0	0	1	0	1	1	0	1	0
009_47	9	4x	g021	H18	0	1	1	0	0	0	1	0	0	1	0	0	0	0	0	0	0	0	0	0	0	0	0	1	0	1	0	0	0	0	0	1	0	0	0	0	0	0	1	1	0	1	0	1	0
013_06	13	5x	g022	H18	1	1	0	0	1	0	1	1	0	1	0	0	1	1	0	0	0	0	1	0	0	0	0	1	0	0	0	0	0	0	0	1	0	0	0	0	0	0	1	0	0	0	0	1	0
013_09	13	4x	g023	H18	0	1	1	0	1	0	1	1	0	1	0	0	1	1	0	0	0	0	1	0	0	0	0	0	0	0	0	0	0	0	0	1	0	0	0	0	0	0	1	0	0	0	0	1	0
013_15	13	4x	g024	H18	1	1	1	0	1	0	1	1	0	1	0	0	1	0	0	0	1	0	0	0	0	0	0	0	1	0	0	0	0	0	0	1	0	0	0	0	0	0	1	0	0	0	1	1	0
013_16	13	6x	g025	H18	0	1	1	0	1	0	1	0	0	1	0	0	1	1	0	0	0	0	1	0	0	0	0	0	0	0	0	0	0	0	0	1	0	0	0	0	0	0	1	0	0	1	0	1	0
013_17	13	5x	g026	H01	1	1	1	0	1	0	1	1	0	1	0	0	1	0	0	0	0	0	1	0	0	0	0	0	1	0	0	0	0	0	0	1	0	0	0	0	0	0	1	1	0	0	0	1	0
013_49	13	5x	g027	H18	0	1	1	0	1	0	1	0	0	1	0	0	1	1	0	0	0	0	1	0	0	0	0	0	0	0	0	0	0	0	0	1	0	0	0	0	0	0	1	0	0	0	0	1	0
015_02	15	8x	g028	H19	0	1	1	0	1	0	0	0	0	1	0	0	1	1	0	0	0	0	1	0	0	0	0	0	0	0	0	0	0	0	0	1	0	0	0	0	0	0	1	0	0	1	0	1	0
015_23	15	6x	g029	H18	0	1	1	0	1	0	1	0	0	1	0	0	1	0	0	1	1	0	1	0	0	0	0	0	0	0	0	0	0	0	0	1	0	0	0	0	0	0	1	0	0	1	0	1	0
015_27	15	5x	g030	H01	1	1	1	0	1	0	1	1	0	1	0	0	1	0	0	0	0	0	0	0	0	0	0	0	1	0	0	0	0	0	0	1	0	0	0	0	0	0	1	1	0	0	0	1	0
015_28	15	5x	g031	H18	0	1	1	0	1	0	1	1	0	1	0	0	1	1	0	1	0	0	1	0	0	0	0	0	0	0	0	0	0	0	0	1	0	0	0	0	0	0	1	0	0	1	0	1	0
015_33	15	6x	g032	H18	0	1	1	0	1	0	1	0	0	1	0	0	1	0	0	0	0	0	1	0	0	0	0	0	0	0	0	0	0	0	0	1	0	0	0	0	0	0	1	0	0	1	0	1	0
015_34	15	5x	g033	H18	0	1	1	0	1	0	1	1	0	1	0	0	1	1	0	0	0	0	0	0	0	0	0	0	0	0	0	0	0	0	0	1	0	0	0	0	0	0	1	0	0	1	0	1	0
015_41	15	6x	g034	H18	0	1	0	0	1	0	1	0	0	1	0	0	1	1	0	1	0	0	0	0	0	0	0	1	0	0	0	0	0	0	0	1	0	0	0	0	0	0	1	0	0	1	0	0	0
016_51	16	5x	g035	H19	0	1	1	0	1	0	1	0	0	1	1	0	1	1	0	0	0	0	0	0	0	0	0	0	0	0	1	0	0	0	0	1	0	0	0	0	0	0	1	0	1	1	0	1	0
016_52	16	5x	g036	H18	0	1	1	0	1	0	1	0	0	1	0	0	0	1	0	0	0	0	0	0	0	0	0	0	0	0	0	0	0	0	0	1	0	0	0	0	0	0	1	0	0	1	0	1	0
016_54	16	5x	g037	H18	1	1	1	0	1	0	1	0	0	1	0	0	1	1	0	0	0	0	0	0	0	0	0	0	0	0	0	0	0	0	0	1	0	0	0	0	0	0	1	0	0	1	0	1	0
016_57	16	5x	g038	H19	0	1	1	0	1	0	1	0	0	1	0	0	1	1	0	0	0	0	0	0	0	0	0	0	0	0	0	0	0	0	0	1	0	0	0	0	0	0	1	0	0	1	0	1	0
017_02	17	5x	g039	H18	0	1	1	0	1	0	1	1	0	1	0	0	1	1	1	0	1	0	1	1	0	1	0	0	0	0	0	0	0	0	0	1	0	0	0	0	0	0	1	0	0	1	0	1	0
017_04	17	5x	g040	H18	0	1	1	0	1	0	1	1	0	1	0	0	1	1	1	0	0	0	1	1	0	0	0	0	0	0	0	0	0	0	0	1	0	0	0	0	0	0	1	0	0	1	0	1	0
017_08	17	5x	g040	H18	0	1	1	0	1	0	1	1	0	1	0	0	1	1	1	0	0	0	1	1	0	0	0	0	0	0	0	0	0	0	0	1	0	0	0	0	0	0	1	0	0	1	0	1	0
017_13	17	8x	g041	H18	1	1	1	0	1	1	1	1	0	1	0	0	1	1	0	0	0	0	0	0	0	0	0	1	0	1	0	0	0	0	0	1	0	0	0	0	0	0	1	1	0	1	0	1	0
017_17	17	8x	g041	H18	1	1	1	0	1	1	1	1	0	1	0	0	1	1	0	0	0	0	0	0	0	0	0	1	0	1	0	0	0	0	0	1	0	0	0	0	0	0	1	1	0	1	0	1	0
017_18	17	8x	g041	H18	1	1	1	0	1	1	1	1	0	1	0	0	1	1	0	0	0	0	0	0	0	0	0	1	0	1	0	0	0	0	0	1	0	0	0	0	0	0	1	1	0	1	0	1	0
017_20	17	8x	g041	H18	1	1	1	0	1	1	1	1	0	1	0	0	1	1	0	0	0	0	0	0	0	0	0	1	0	1	0	0	0	0	0	1	0	0	0	0	0	0	1	1	0	1	0	1	0
017_29	17	7x	g027	H18	0	1	1	0	1	0	1	0	0	1	0	0	1	1	0	0	0	0	1	0	0	0	0	0	0	0	0	0	0	0	0	1	0	0	0	0	0	0	1	0	0	0	0	1	0
017_49	17	7x	g042	H20	1	1	1	0	1	0	1	0	0	1	0	0	1	1	1	1	0	0	0	1	0	1	0	1	0	0	0	0	0	0	0	1	0	0	0	0	0	0	1	1	0	1	0	1	0
022_52	22	5x	g043	H19	1	1	1	0	1	0	1	0	0	1	0	0	1	1	0	0	0	0	0	0	0	0	0	1	0	1	0	0	0	0	0	1	0	0	0	0	0	0	1	1	0	1	0	1	0
022_53	22	5x	g044	H01	1	1	1	0	1	0	1	1	0	1	1	0	1	0	0	0	0	0	1	0	0	0	0	0	1	0	0	0	0	0	0	1	0	0	0	0	1	0	1	1	0	0	0	1	0
022_60	22	5x	g045	H18	1	1	1	0	1	0	1	0	0	1	0	0	1	1	0	0	0	0	0	0	0	0	0	1	0	0	0	0	0	0	0	1	0	0	0	0	0	0	1	0	0	1	0	1	0
022_62	22	5x	g046	H01	1	1	1	0	1	0	1	1	0	1	1	0	1	0	0	0	0	0	1	0	0	0	0	0	1	0	0	0	0	0	0	1	0	0	0	0	1	0	1	1	0	1	0	1	0
026_34	26	5x	g036	H18	0	1	1	0	1	0	1	0	0	1	0	0	1	1	0	0	0	0	0	0	0	0	0	0	0	1	0	0	0	0	0	1	0	0	0	0	0	0	1	0	0	1	0	1	0
026_40	26	5x	g047	H19	0	1	1	0	1	0	1	0	0	1	0	0	1	1	0	0	0	0	0	0	0	0	0	0	0	0	0	0	0	0	0	1	0	0	0	0	0	0	1	0	0	1	0	1	0
026_41	26	5x	g048	H01	0	1	0	0	1	0	1	0	0	1	1	0	0	1	0	0	0	0	0	0	0	0	0	1	0	0	1	0	0	0	0	1	0	0	0	0	0	0	1	0	0	1	0	1	0
026_42	26	5x	g049	H19	1	1	0	0	1	0	1	0	0	1	1	0	1	1	0	0	0	0	1	0	0	0	0	0	0	1	0	0	0	0	0	0	0	0	0	0	0	0	1	0	0	0	0	1	0
029_42	29	5x	g050	H18	0	1	1	0	1	0	1	0	0	0	1	0	1	0	0	0	0	0	0	0	0	0	0	1	0	1	0	0	0	0	0	1	0	0	0	0	0	0	1	0	0	0	1	1	0
029_43	29	5x	g051	H01	1	1	1	0	1	0	1	1	0	1	0	0	1	0	0	0	0	0	1	0	0	0	0	0	0	0	0	0	0	0	0	1	0	0	0	0	0	0	1	0	0	0	0	1	0
029_44	29	7x	g052	H18	1	1	1	1	1	0	1	1	0	1	1	0	1	0	0	0	1	0	0	0	0	0	0	0	0	0	1	0	0	0	0	1	0	0	0	0	0	0	1	0	0	0	0	1	0
029_45	29	5x	g053	H18	1	1	1	0	1	0	1	1	0	0	0	0	1	0	0	0	0	0	0	0	0	0	0	0	0	0	0	0	0	0	0	1	0	0	0	0	0	0	1	0	0	0	0	1	0
029_47	29	4x	g054	H17	0	1	0	0	1	0	1	0	0	1	1	0	0	1	0	0	0	0	0	0	0	0	0	0	0	0	0	0	0	0	0	1	0	0	0	0	1	0	1	0	0	0	0	1	0
029_48	29	5x	g055	H18	1	1	1	0	1	0	1	0	0	1	1	0	1	1	0	0	1	0	1	1	0	0	0	1	0	0	0	0	0	0	0	1	0	0	0	0	1	0	1	0	0	0	0	1	0
029_49	29	4x	g056	H18	1	1	0	1	1	0	1	1	0	1	1	0	0	1	0	0	0	0	0	0	0	0	0	1	0	0	0	0	0	0	0	1	0	0	0	0	0	0	1	0	0	0	1	1	0
029_51	29	4x	g057		1	1	1	1	1	0	1	1	0	1	1	0	0	1	0	0	1	0	0	0	0	0	0	0	0	1	0	0	0	0	0	1	0	0	0	0	0	0	1	0	0	0	0	1	0
029_52	29	4x	g058	H18	1	1	1	1	1	0	1	1	0	1	0	0	1	0	0	0	0	0	1	0	0	0	0	1	0	0	0	0	0	0	0	1	0	0	0	0	0	0	1	0	0	0	1	1	0
031_41	31	4x	g059	H18	1	1	0	1	1	0	1	0	0	1	0	0	1	0	0	0	1	0	0	0	0	0	0	1	0	0	0	0	0	0	0	1	0	0	0	0	0	0	1	1	0	0	0	1	0
031_46	31	4x	g060	H18	1	1	1	0	1	0	1	1	0	1	1	0	1	0	0	0	0	0	1	0	0	0	0	0	1	0	0	0	0	0	0	1	0	0	0	0	0	0	1	1	0	0	1	1	0
031_47	31	4x	g061	H18	1	1	1	0	1	0	1	1	0	1	1	0	0	0	0	0	0	0	0	0	0	0	0	1	1	0	0	0	0	0	0	1	0	0	0	0	0	0	1	1	0	0	0	1	0
031_48	31	4x	g062	H18	0	1	1	0	1	0	1	1	0	1	1	0	1	0	0	0	1	0	0	0	0	0	0	0	0	0	0	0	0	0	0	1	0	0	0	0	0	0	1	1	0	0	0	1	0
039_43	39	5x	g063	H01	0	1	0	0	1	0	1	0	0	1	0	0	1	1	0	0	0	0	1	0	0	0	0	0	0	0	0	0	0	0	0	0	0	0	0	0	0	0	1	1	0	0	0	1	0
039_45	39	5x	g063	H01	0	1	0	0	1	0	1	0	0	1	1	0	1	1	0	0	0	0	1	0	0	0	0	0	0	0	0	0	0	0	0	1	0	0	0	0	0	0	1	1	0	0	0	1	0
039_50	39	5x	g063	H01	0	1	0	0	1	0	1	0	0	1	0	0	1	1	0	0	0	0	1	0	0	0	0	0	0	0	0	0	0	0	0	1	0	0	0	0	0	0	1	1	0	0	0	1	0
040_41	40	7x	g064	H18	0	1	1	0	1	0	1	0	0	1	0	0	1	1	0	0	0	0	1	0	0	0	0	0	0	0	0	0	1	0	0	1	0	0	0	0	0	0	1	0	0	1	0	1	0
040_42	40	7x	g065	H18	0	1	1	0	1	0	1	0	0	1	1	0	1	1	0	0	0	0	1	0	0	0	0	0	0	0	0	0	1	0	0	1	0	0	0	0	0	0	1	0	0	1	0	1	0
040_43	40	7x	g065	H18	0	1	1	0	1	0	1	0	0	1	0	0	1	1	0	0	0	0	1	0	0	0	0	0	0	0	0	0	1	0	0	1	0	0	0	0	0	0	1	0	0	1	0	1	0
040_44	40	6x	g066	H02	0	1	1	0	1	0	1	0	0	1	0	0	1	1	0	1	0	0	0	1	0	0	0	0	0	0	0	0	1	0	0	1	0	0	0	0	0	0	1	0	0	1	0	1	0
040_46	40	6x	g066	H02	0	1	1	0	1	0	0	0	0	1	0	0	1	1	0	1	0	0	0	1	0	0	0	0	0	0	1	0	1	0	0	1	0	0	0	0	0	0	1	0	0	1	1	1	0
040_47	40	5x	g067	H18	1	1	1	0	1	0	1	1	0	1	0	0	1	1	1	0	0	0	0	1	0	0	0	1	0	0	0	0	0	0	0	1	0	0	0	0	1	0	1	1	0	1	0	1	0
040_49	40	6x	g068	H02	0	1	1	0	1	0	1	0	0	1	1	0	1	1	0	1	0	0	0	1	0	0	0	0	0	0	0	0	1	0	0	1	0	0	0	0	0	0	1	0	0	1	0	1	0
040_50	40	6x	g069	H02	0	1	1	0	1	0	1	0	0	1	0	0	1	1	0	1	0	0	0	1	0	0	0	0	0	0	0	0	1	0	0	1	0	0	0	0	0	0	1	0	0	1	0	1	0
040_52	40	5x	g070	H17	1	1	0	0	1	0	1	0	0	1	0	0	1	1	0	0	0	0	1	0	0	0	0	0	0	1	0	0	0	0	0	1	0	0	0	0	0	0	1	0	0	1	0	1	0
040_54	40	7x	g065	H18	0	1	1	0	1	0	1	0	0	1	0	0	1	1	0	0	0	0	1	0	0	0	0	0	0	0	0	0	1	0	0	1	0	0	0	0	1	0	1	0	0	1	0	1	0
040_58	40	5x	g071	H18	1	1	1	0	1	0	1	0	0	1	0	0	1	1	1	0	0	0	0	1	0	0	0	1	0	0	0	0	0	0	0	1	0	0	0	0	1	0	1	1	0	1	0	1	0
040_59	40	5x	g065	H18	0	1	1	0	1	0	1	0	0	1	0	0	1	1	0	0	0	0	1	0	0	0	0	0	0	0	0	0	1	0	0	1	0	0	0	0	0	0	1	0	0	1	0	1	0
043_21	43	5x	g072	H19	1	1	0	0	1	0	1	0	0	1	0	0	0	1	0	1	0	0	0	0	0	0	0	0	0	0	0	0	0	0	0	1	0	0	0	0	0	0	1	0	0	0	0	1	0
043_24	43	5x	g073	H19	0	1	0	0	1	0	1	0	0	1	0	0	1	0	0	0	0	0	0	0	0	0	0	0	0	0	0	0	0	0	0	1	0	0	0	0	1	0	1	0	0	1	0	1	0
043_26	43	5x	g074	H19	0	1	0	0	1	0	1	0	0	1	1	0	1	0	0	0	0	0	0	0	0	0	0	0	0	0	0	0	0	0	0	1	0	0	0	0	0	0	1	0	0	1	0	1	0
045_31	45	4x	g075	H18	1	1	1	0	0	0	1	0	0	1	1	0	0	1	0	0	0	0	0	0	0	0	0	0	0	1	0	0	0	0	0	1	0	0	0	0	1	0	1	0	0	0	0	1	0
045_36	45	5x	g044	H01	1	1	1	0	1	0	1	1	0	1	0	0	1	0	0	0	0	0	1	0	0	0	0	0	1	0	0	0	0	0	0	1	0	0	0	0	0	0	1	1	0	0	0	1	0
045_38	45	5x	g076	H01	1	1	1	0	1	0	1	1	0	1	0	0	1	0	0	0	0	0	1	0	0	0	0	0	1	0	0	0	0	0	0	1	0	0	0	0	1	0	1	1	0	0	0	1	0
045_39	45	4x	g077	H01	0	1	1	0	1	0	1	0	0	1	0	0	1	1	0	0	1	0	0	0	0	0	0	1	0	1	0	0	0	0	0	1	0	0	0	0	1	0	1	0	0	0	0	1	0
045_40	45	5x	g078	H01	1	1	1	0	1	0	1	1	0	1	0	0	1	0	0	0	0	0	1	0	0	0	0	0	1	0	0	0	0	0	0	1	0	0	0	0	0	0	1	1	0	0	0	1	0
045_41	45	5x	g079	H01	1	1	1	0	1	0	1	1	0	1	0	0	1	0	0	0	0	0	1	0	0	0	0	0	1	0	0	0	0	0	0	0	0	0	0	0	1	0	1	1	0	0	0	0	0
045_42	45	4x	g080	H18	0	1	1	1	1	0	1	1	0	1	0	0	1	1	0	0	1	0	0	0	0	0	1	0	0	1	0	0	0	0	0	1	0	0	0	0	1	0	1	1	0	0	1	1	0
045_46	45	4x	g081	H18	0	1	1	0	1	0	1	0	0	1	0	0	1	0	0	0	0	0	0	0	0	0	0	1	0	1	0	0	0	0	0	1	0	0	0	0	1	0	1	1	0	0	1	1	0
054_13	54	5x	g082	H01	0	1	1	0	0	0	1	1	0	1	0	0	1	1	0	0	0	0	0	0	0	0	0	0	0	0	0	0	0	0	0	1	0	0	0	0	0	0	1	0	0	0	0	1	0
054_14	54	4x	g083	H15	1	1	1	0	1	0	1	1	0	1	0	0	1	1	0	0	0	0	1	0	0	0	0	1	0	0	0	0	1	0	0	1	0	0	0	0	1	0	1	0	0	0	0	1	0
054_17	54	5x	g084	H01	0	1	1	0	0	0	1	1	0	1	0	0	1	1	0	0	0	0	0	1	0	0	0	0	0	0	0	0	0	0	0	1	0	0	0	0	1	0	1	0	0	0	0	1	0
054_19	54	5x	g084	H01	0	1	1	0	0	0	1	1	0	1	0	0	1	1	0	0	0	0	0	0	0	0	0	0	0	0	0	0	0	0	0	1	0	0	0	0	1	0	1	0	0	0	0	1	0
054_22	54	5x	g082	H01	0	1	1	0	0	0	1	1	0	1	0	0	1	1	0	0	0	0	0	0	0	0	0	0	0	0	0	0	0	0	0	1	0	0	0	0	1	0	1	0	0	0	0	1	0
061_07	61	4x	g085	H21	0	1	0	0	1	0	1	0	0	1	0	0	1	1	0	0	0	0	0	0	0	0	0	1	0	0	0	0	0	0	0	1	0	0	0	0	1	0	1	1	0	0	0	1	0
061_18	61	4x	g086	H22	0	1	0	0	0	0	1	0	0	1	0	0	1	0	0	0	0	0	1	0	0	0	0	1	0	0	0	0	0	0	0	1	0	0	0	0	0	0	1	0	0	1	0	1	0
061_20	61	4x	g087	H18	0	1	1	0	1	0	1	0	0	1	0	0	0	1	1	0	0	0	0	0	0	0	0	0	0	0	0	0	0	0	0	1	0	0	0	0	0	0	1	0	1	1	0	1	0
061_22	61	4x	g088	H17	0	1	0	0	1	0	1	0	0	1	0	0	0	0	1	0	0	0	0	0	0	0	0	1	0	0	0	0	0	0	0	1	0	1	0	0	1	0	1	0	1	0	0	1	0
062_02	62	4x	g089	H18	1	1	0	0	0	0	1	0	0	1	0	0	1	1	0	0	0	0	0	0	0	0	0	0	0	0	0	0	0	0	0	1	0	0	0	0	0	0	1	1	0	1	0	1	0
062_04	62	4x	g090	H19	1	1	1	0	1	0	1	0	0	0	0	0	1	1	0	0	0	0	0	0	0	0	0	1	0	0	0	0	0	0	0	1	0	0	0	0	0	0	1	0	0	1	0	1	0
062_06	62	4x	g091	H18	1	1	0	0	1	0	1	0	0	1	0	0	1	1	0	0	0	0	1	0	0	0	0	0	0	0	0	0	0	0	0	1	0	0	0	0	1	0	1	0	0	1	0	0	1
062_19	62	4x	g092	H03	1	1	1	0	1	0	1	0	0	1	0	0	1	1	1	0	0	0	1	0	0	0	0	1	0	1	0	0	0	0	0	1	0	0	0	0	0	0	1	1	0	1	0	1	0
063_05	63	4x	g093		0	1	1	0	1	0	1	0	0	1	0	0	1	1	0	0	0	0	0	0	0	0	0	1	0	1	0	0	0	0	0	1	0	0	0	0	0	0	1	0	0	1	0	1	0
063_06	63	4x	g094	H23	1	1	0	0	1	1	1	0	0	1	0	0	1	1	0	0	0	0	0	0	0	0	0	0	0	1	0	0	0	0	0	1	0	0	0	1	0	0	1	0	0	1	0	1	0
063_15	63	4x	g095	H17	1	1	1	0	1	0	1	0	0	1	0	0	0	1	1	0	0	0	0	0	0	0	0	1	0	0	0	0	0	0	0	1	0	0	1	0	1	0	1	1	0	1	1	1	0
063_21	63	4x	g096	H17	1	1	1	0	1	0	1	0	0	1	0	0	0	1	1	0	0	0	1	1	0	0	0	1	0	0	0	0	0	0	0	1	0	0	0	0	0	1	1	1	0	1	0	1	0
064_01	64	7x	g097	H14	0	1	1	0	1	0	1	0	0	1	0	0	1	1	0	0	0	0	1	0	0	0	0	1	0	0	0	0	0	0	0	1	0	0	0	0	1	0	1	1	0	1	0	1	0
064_02	64	5x	g098	H18	0	1	1	0	1	0	1	0	0	1	0	0	1	1	1	0	0	0	0	0	0	0	0	0	0	0	0	0	0	0	0	1	0	0	0	0	0	0	1	0	0	1	0	0	0
064_03	64	5x	g099	H18	0	1	1	0	1	1	1	0	0	1	0	0	1	1	1	0	0	0	0	0	0	0	0	0	0	0	0	0	0	0	0	1	0	0	0	0	0	0	1	0	0	1	1	0	0
064_04	64	5x	g100	H18	1	1	1	0	1	0	1	0	0	1	0	0	1	1	1	0	1	0	0	0	0	0	0	0	0	0	0	0	0	0	0	1	0	0	0	0	0	0	1	0	1	1	1	1	0
064_09	64	5x	g098	H18	0	1	1	0	1	0	1	0	0	1	0	0	1	1	1	0	0	0	0	0	0	0	0	0	0	0	0	0	0	0	0	1	0	0	0	0	1	0	1	0	0	1	0	0	0
064_10	64	8x	g101	H18	0	1	1	0	1	0	1	0	0	1	0	0	1	1	1	0	1	0	0	0	0	0	0	0	0	1	0	0	0	0	0	1	0	0	0	0	0	0	1	0	0	1	1	1	0
064_12	64	4x	g102	H16	0	1	1	0	1	0	1	0	0	0	0	0	1	1	0	0	0	0	1	0	0	0	0	1	0	0	0	0	0	0	0	1	0	0	0	0	0	0	1	1	0	1	0	1	0
064_14	64	4x	g103	H24	0	1	1	0	1	0	1	0	0	1	0	0	1	1	0	0	0	0	0	0	0	0	0	0	0	0	0	0	0	0	0	1	0	0	0	0	0	0	1	1	0	1	0	1	0
064_15	64	4x	g104	H24	1	1	0	0	1	0	1	0	0	1	0	0	1	1	0	0	0	0	0	0	0	0	0	1	0	0	0	0	0	0	0	1	0	0	0	1	0	0	1	1	0	1	0	1	0
064_17	64	4x	g105	H16	0	1	1	0	1	0	1	0	0	1	0	0	1	1	1	0	0	0	0	0	0	0	0	0	0	0	0	0	0	0	0	1	0	0	0	0	0	0	1	1	0	1	0	1	0
064_18	64	4x	g106	H01	0	1	1	0	1	0	1	0	0	1	0	0	1	1	1	0	1	0	0	0	0	0	0	0	0	1	0	0	0	0	0	1	0	0	0	0	0	0	1	0	0	1	0	1	0
065_02	65	5x	g107	H07	0	1	1	0	0	0	1	0	0	1	0	0	1	1	0	0	0	0	0	0	0	0	0	1	0	0	0	0	0	0	0	1	0	0	0	0	0	0	1	0	0	1	0	1	0
065_04	65	7x	g108	H25	1	1	1	0	1	0	1	0	0	1	0	0	1	1	1	0	0	0	1	0	0	0	0	0	0	0	0	0	0	0	0	1	0	0	0	0	0	0	1	1	0	1	1	1	0
065_07	65	5x	g107	H07	0	1	1	0	1	0	1	0	0	1	0	0	1	1	0	0	0	0	0	0	0	0	0	1	0	0	0	0	0	0	0	1	0	0	0	0	0	0	1	0	0	1	0	1	0
065_11	65	7x	g109	H26	0	1	1	0	1	0	1	0	0	1	0	0	1	1	1	0	0	0	1	0	0	0	0	1	0	0	0	0	1	0	0	1	0	0	0	1	0	0	1	0	0	1	0	1	0
065_13	65	5x	g110	H07	0	1	1	0	1	0	1	0	0	1	0	0	1	1	0	0	0	0	0	0	0	0	0	1	0	1	0	0	0	0	0	1	0	0	0	0	1	0	1	0	0	1	0	1	0
065_15	65	7x	g111	H19	0	1	1	0	1	0	1	0	0	1	0	0	1	1	0	0	0	0	0	0	0	0	0	0	0	0	0	0	0	0	0	1	0	0	0	0	0	0	1	0	0	1	0	1	0
065_17	65	5x	g112	H07	0	1	1	0	1	0	1	0	0	1	0	0	1	1	0	0	0	0	0	0	0	0	0	1	0	1	0	0	0	0	0	1	0	0	0	0	0	0	1	0	0	1	0	1	0
065_21	65	7x	g113	H01	0	1	1	0	1	0	1	0	0	1	0	0	1	1	0	0	0	0	1	0	0	0	0	1	0	0	0	0	0	0	0	1	0	0	0	0	0	0	1	1	0	1	1	0	0
066_01	66	7x	g114	H17	1	1	1	0	1	0	1	0	0	1	0	0	1	1	1	0	0	0	0	0	0	0	0	1	0	1	0	0	0	0	0	1	0	0	0	0	0	0	1	0	0	1	0	1	0
066_02	66	5x	g115		0	1	0	0	1	0	1	0	0	0	0	0	1	1	0	0	0	0	1	1	0	0	0	1	0	0	0	0	0	0	0	1	0	0	0	0	0	0	1	0	0	1	0	1	0
066_04	66	5x	g116	H25	0	1	0	0	1	0	1	0	0	1	1	0	1	1	0	0	0	0	1	0	0	0	0	0	0	0	0	0	0	0	0	1	0	0	0	0	0	0	1	1	0	1	0	1	0
066_06	66	8x	g117	H25	0	1	1	0	1	0	1	0	0	1	0	0	1	1	0	0	0	0	1	0	0	0	0	0	0	0	0	0	0	0	0	1	0	0	0	0	0	0	1	1	0	1	1	1	0
066_09	66	5x	g115	H17	0	1	0	0	1	0	1	0	0	1	0	0	1	1	0	0	0	0	1	1	0	0	0	1	0	0	0	0	0	0	0	1	0	0	0	0	0	0	1	0	0	1	0	1	0
066_12	66	7x	g114	H17	1	1	1	0	1	0	1	0	0	1	0	0	1	1	1	0	0	0	0	0	0	0	0	1	0	1	0	0	0	0	0	1	0	0	0	0	1	0	1	0	0	1	1	1	0
066_13	66	7x	g118		0	1	1	0	1	0	1	0	0	1	0	0	1	1	0	0	0	0	1	0	0	0	0	1	0	0	0	0	0	0	0	1	0	0	0	0	0	0	1	0	0	1	0	1	0
066_14	66	5x	g115		0	1	0	0	1	0	1	0	0	1	0	0	1	1	0	0	0	0	1	1	0	0	0	1	0	0	0	0	0	0	0	0	0	0	0	0	0	0	1	0	0	1	0	1	0
066_15	66	5x	g119	H25	0	1	0	0	1	0	1	0	0	1	0	0	1	1	1	0	0	0	1	0	0	0	0	0	0	0	0	0	0	0	0	1	0	0	0	0	0	0	1	1	0	1	0	1	0
066_17	66	7x	g120	H27	0	1	1	0	1	0	1	0	0	1	0	0	1	0	0	0	1	0	1	0	0	0	0	1	0	0	0	0	1	0	0	1	0	1	0	0	0	0	1	0	0	0	1	1	0
066_18	66	5x	g115	H17	0	1	0	0	1	0	1	0	0	1	0	0	1	1	0	0	0	0	1	1	0	0	0	1	0	0	0	0	0	0	0	1	0	0	0	0	0	0	1	0	0	1	0	1	0
067_01	67	6x	g121	H28	0	1	1	0	1	0	1	0	0	1	0	0	1	1	0	0	0	0	0	0	0	0	0	1	0	0	0	0	0	0	0	1	0	0	0	0	0	0	1	0	0	1	0	1	0
067_06	67	4x	g122	H28	0	1	1	0	1	0	1	0	0	1	0	0	1	1	0	1	0	0	0	0	0	0	0	0	0	0	0	0	1	0	0	1	0	0	0	0	0	0	1	1	0	1	0	1	0
067_12	67	4x	g123	H28	1	1	0	0	1	0	1	0	0	1	0	0	0	1	0	1	0	0	0	0	0	0	0	1	0	0	0	0	0	0	0	1	0	0	0	0	0	0	1	1	0	0	1	1	0
067_18	67	4x	g124	H28	0	1	0	0	1	0	1	0	0	1	0	0	1	0	0	0	0	0	0	0	0	0	0	1	0	0	0	0	1	0	0	1	0	0	0	0	0	0	1	1	0	1	0	1	0
068_02	68	4x	g125	H18	0	1	0	0	1	0	1	0	0	0	0	0	0	1	1	0	0	0	0	0	0	0	0	1	0	0	0	0	0	0	0	1	0	0	0	0	0	0	1	0	0	0	0	0	0
068_04	68	5x	g126	H12	0	1	0	0	1	0	1	0	0	0	0	1	1	1	0	0	0	0	0	0	0	0	0	0	0	0	0	0	0	0	0	1	0	0	0	0	0	0	1	0	0	0	0	1	0
068_05	68	7x	g127	H29	1	1	0	0	1	0	1	0	0	1	0	0	1	1	0	0	0	0	0	0	0	0	0	1	0	0	1	0	0	0	0	1	0	0	0	0	0	0	1	1	0	1	0	1	0
068_06	68	7x	g127		1	1	0	0	1	0	1	0	0	1	0	0	1	1	0	0	0	0	0	0	0	0	0	1	0	0	0	0	0	0	0	1	0	0	0	0	0	0	1	0	0	1	0	1	0
068_07	68	5x	g128	H01	1	1	1	0	1	0	1	0	0	1	0	0	0	1	1	0	0	0	0	0	0	0	0	0	0	0	1	0	0	0	0	1	0	0	0	0	0	0	1	0	0	0	0	1	0
068_10	68	7x	g129	H18	1	1	0	0	1	0	1	0	0	1	0	1	1	1	1	0	0	0	0	0	0	0	0	1	0	0	0	0	0	0	0	1	0	0	0	0	1	0	1	1	0	1	0	1	0
068_11	68	7x	g130	H29	1	1	0	0	1	0	1	0	0	1	0	0	1	1	0	0	0	0	0	0	0	0	0	1	0	0	0	0	0	0	0	1	0	0	0	0	0	0	1	0	0	1	0	1	0
068_15	68	4x	g131	H01	0	1	0	0	1	0	1	0	0	1	0	0	1	1	0	0	0	0	0	0	0	0	0	1	0	1	1	0	1	0	0	1	1	0	0	0	0	1	1	0	0	0	0	1	0
068_16	68	7x	g132	H01	1	1	0	0	1	0	1	0	0	1	0	0	1	1	0	0	0	0	0	1	0	0	0	0	0	0	0	0	0	0	0	1	1	0	0	0	0	0	1	1	1	0	0	1	0
068_18	68	5x	g126		0	1	0	0	1	0	1	0	0	0	0	1	1	1	1	0	0	1	0	0	0	0	0	0	0	0	0	0	0	0	0	1	0	0	0	0	0	0	1	0	0	0	0	1	0
069_05	69	7x	g133	H03	1	1	1	0	1	0	1	0	0	1	0	0	1	1	0	0	0	0	1	0	0	0	0	1	0	0	0	0	0	0	0	1	0	0	0	0	0	0	1	1	0	1	0	1	0
069_07	69	5x	g134		1	1	1	0	1	0	1	0	0	1	0	0	0	1	0	0	0	0	0	0	0	0	0	1	0	0	0	0	1	0	0	1	0	0	0	0	0	0	1	1	0	1	0	1	0
069_08	69	5x	g134	H30	0	1	1	0	1	0	1	0	0	1	1	0	0	1	0	0	0	0	0	0	0	0	0	1	0	0	0	0	1	0	0	1	0	0	0	0	0	0	1	1	1	0	0	1	0
069_09	69	5x	g134		1	1	1	0	1	0	1	0	0	1	0	0	0	1	0	0	0	0	0	0	1	0	0	1	0	0	0	0	1	0	0	1	0	0	0	0	1	0	1	1	1	1	0	1	0
070_05	70	4x	g135	H19	0	1	1	0	1	0	1	0	0	1	0	0	1	1	1	0	0	0	0	0	0	0	0	0	0	0	0	0	0	0	0	1	0	0	0	0	1	0	1	0	0	0	0	1	0
070_09	70	4x	g136	H19	0	1	1	0	1	0	1	0	0	1	0	0	1	0	1	0	0	0	1	0	0	0	0	1	0	0	0	0	0	0	0	1	0	0	0	0	0	0	1	0	0	0	0	1	0
070_16	70	6x	g137	H18	0	1	1	0	1	0	1	0	0	1	0	0	1	1	0	0	0	0	1	1	0	0	0	1	0	0	0	1	0	0	0	0	0	0	0	0	0	0	1	0	0	1	0	1	0
070_18	70	6x	g138	H19	0	1	1	0	1	0	1	0	0	1	0	0	1	1	0	0	0	0	0	0	0	0	0	1	0	0	0	0	0	0	0	1	0	0	0	0	0	0	1	0	0	1	0	1	0
070_20	70	4x	g139	H31	0	1	1	0	1	0	1	0	0	1	0	0	1	1	0	0	0	0	1	0	0	0	0	1	0	1	0	0	1	0	0	0	0	0	0	1	0	1	1	0	0	0	0	1	0
070_21	70	4x	g140	H27	0	1	0	0	0	0	1	0	0	1	0	0	1	1	1	0	0	0	0	0	0	0	0	1	0	0	0	0	0	0	0	0	0	0	0	0	0	0	1	0	0	1	0	1	0
071_02	71	4x	g141	H01	0	1	0	0	1	0	1	0	0	1	0	0	1	1	0	0	0	1	0	0	0	0	0	1	1	0	0	0	0	0	0	1	1	0	0	0	0	0	1	0	0	1	0	1	0
071_10	71	4x	g142	H01	0	1	1	0	1	0	1	0	0	1	1	0	1	1	0	0	0	0	1	0	0	0	0	1	1	0	0	0	0	0	0	1	1	0	0	0	0	0	1	1	0	1	0	1	0
071_18	71	4x	g143	H01	0	1	0	0	0	0	1	0	0	0	0	0	1	1	0	0	0	0	0	0	0	0	0	1	0	0	0	0	0	0	0	1	0	0	0	0	0	1	1	0	0	0	0	0	0
071_19	71	4x	g144	H01	0	1	0	0	1	0	1	0	0	1	0	0	1	0	0	0	0	1	0	0	0	0	0	0	0	0	0	0	1	0	0	1	0	0	0	0	0	1	1	1	0	1	0	1	0
072_03	72	4x	g145	H24	0	1	0	0	1	0	1	0	0	1	0	0	1	1	1	0	0	0	0	0	0	0	0	0	0	1	0	0	0	0	0	1	0	0	0	0	0	0	1	1	0	1	0	0	0
072_05	72	4x	g146	H28	0	1	1	0	1	0	1	0	0	1	0	0	1	1	0	0	0	0	0	0	0	0	1	1	0	1	0	0	0	0	0	1	0	0	0	0	0	0	1	0	0	0	0	1	0
072_07	72	4x	g147	H28	0	1	0	0	1	0	1	0	0	1	0	0	1	1	0	0	0	0	0	0	0	0	0	0	0	1	0	0	0	0	0	0	0	0	0	0	0	0	1	0	0	1	0	0	0
072_09	72	4x	g148	H03	1	1	0	0	1	0	1	0	0	0	0	0	0	1	0	1	0	0	0	0	0	0	0	0	0	1	0	0	0	0	0	1	0	0	0	0	0	0	1	1	0	1	0	0	0
073_06	73	4x	g149	H13	1	1	0	0	0	0	1	0	0	1	0	0	1	1	0	0	0	0	1	0	0	0	0	1	0	0	0	0	0	0	0	1	0	0	0	0	0	0	1	0	0	1	0	1	0
073_08	73	4x	g150	H28	1	1	1	0	1	0	1	0	0	0	0	0	1	1	1	0	0	1	1	0	0	0	0	0	0	1	0	0	0	0	0	1	0	0	0	0	0	0	1	0	0	0	0	1	0
073_09	73	4x	g151	H03	1	1	0	0	0	0	1	0	0	1	0	0	1	1	0	0	0	0	0	0	0	0	0	0	0	0	0	0	0	0	0	1	0	0	0	0	0	0	1	0	0	0	0	1	0
073_11	73	4x	g152	H03	1	1	0	0	1	0	1	0	0	1	0	0	0	1	1	0	0	1	0	0	0	0	0	0	0	1	0	0	0	0	0	1	0	0	0	0	0	0	1	1	0	1	0	1	0
074_01	74	7x	g153	H31	0	1	1	0	1	0	1	0	0	1	0	0	1	0	1	0	0	0	0	0	0	0	0	1	0	0	0	0	1	0	0	1	0	0	0	0	0	0	1	0	0	1	0	1	0
074_02	74	7x	g153	H31	0	1	1	0	1	0	0	0	0	1	0	0	1	0	1	0	0	0	0	0	0	0	0	1	0	0	0	0	1	0	0	1	0	0	0	0	0	0	1	0	0	1	0	1	0
074_03	74	5x	g154	H26	0	1	1	0	1	0	1	0	0	1	0	0	1	1	0	0	0	0	1	0	0	0	0	1	0	0	0	0	1	0	0	1	0	0	0	0	0	0	1	0	0	1	0	1	0
074_04	74	5x	g155	H26	0	1	1	0	1	0	1	0	0	1	1	0	1	1	0	0	0	0	1	0	0	0	0	1	0	0	0	0	1	0	0	1	0	0	0	0	0	0	1	0	0	1	0	1	0
074_05	74	5x	g154	H26	0	1	1	0	1	0	1	0	0	1	0	0	1	1	0	0	0	0	1	0	0	0	0	1	0	0	0	0	1	0	0	1	0	0	0	0	0	0	1	0	0	1	0	1	0
074_06	74	5x	g109	H26	0	1	1	0	1	0	1	0	0	1	0	0	1	1	0	0	0	0	1	0	0	0	0	1	0	0	0	0	1	0	0	0	0	0	0	0	0	0	1	0	0	1	0	1	0
075_01	75	7x	g156	H28	0	1	0	0	1	0	1	0	0	1	0	0	1	1	0	0	0	0	1	0	0	0	0	1	0	1	0	0	0	0	0	1	0	0	0	1	0	0	1	0	0	1	0	1	0
075_02	75	7x	g157		0	1	1	0	1	0	1	1	0	1	0	0	1	0	1	0	0	0	0	0	0	0	0	1	0	0	0	0	0	0	0	1	0	0	0	0	0	0	1	0	0	1	0	1	0
075_09	75	7x	g158		1	1	1	0	1	0	1	1	0	1	0	0	1	1	0	0	0	0	0	0	0	0	0	0	0	1	0	0	0	0	0	1	0	0	0	0	0	0	1	1	1	1	0	1	0
075_11	75	7x	g159		1	1	0	0	1	0	1	0	0	1	0	0	1	1	0	0	0	0	1	0	0	0	0	1	0	0	0	0	0	0	0	1	0	0	0	0	0	0	1	0	0	1	1	1	0
075_13	75	7x	g160	H28	0	1	1	0	1	0	1	0	0	1	0	0	1	1	0	0	0	0	1	0	0	0	0	1	0	0	0	0	0	0	0	1	0	0	0	0	0	0	1	0	0	0	0	1	0
075_14	75	7x	g161	H02	1	1	1	0	1	0	1	1	0	1	0	0	1	1	0	0	0	0	0	0	0	0	0	0	0	0	0	0	0	0	0	1	0	0	0	0	0	0	1	1	1	1	0	1	0
075_18	75	7x	g162	H27	1	1	1	0	0	0	1	0	0	1	0	0	1	0	0	0	0	0	1	0	0	0	0	1	0	0	0	0	0	0	0	1	0	0	0	0	0	0	1	0	0	1	0	1	0
076_02	76	4x	g163	H08	0	1	1	0	1	0	1	0	0	1	0	0	0	1	0	0	0	0	0	0	0	1	0	1	0	0	0	0	0	0	0	1	0	1	0	0	0	0	1	0	0	0	0	1	0
076_08	76	4x	g164	H19	0	1	0	0	1	0	1	0	0	1	0	0	1	1	0	0	0	1	0	0	0	0	0	1	0	0	0	0	0	0	0	1	0	0	0	0	1	0	1	0	0	0	0	0	0
076_09	76	4x	g165	H19	0	1	1	0	1	0	1	0	0	1	0	0	1	1	0	0	0	0	0	0	0	0	0	0	0	0	0	0	0	0	0	0	0	0	0	0	0	0	1	1	0	0	0	1	0
076_10	76	4x	g166	H19	0	1	1	0	1	0	1	0	0	1	0	0	0	1	0	0	0	0	0	0	0	0	0	1	0	0	0	0	0	0	0	1	0	0	0	0	0	0	1	0	0	0	0	1	0
077_16	77	4x	g167	H17	0	1	0	0	1	0	1	1	0	1	0	0	0	1	0	0	0	0	0	0	0	0	0	0	0	1	0	0	0	0	0	1	0	0	0	1	0	0	1	0	1	1	0	1	0
077_19	77	4x	g168	H17	0	1	0	0	0	0	1	0	0	1	0	0	1	1	1	0	0	1	1	1	0	0	0	0	0	0	0	0	0	0	0	1	0	0	0	0	0	0	1	1	0	1	0	1	0
077_21	77	4x	g169	H17	1	1	0	0	0	0	1	0	0	1	0	0	1	1	0	0	0	0	1	0	0	0	0	0	0	0	1	0	0	0	0	1	0	0	0	0	0	0	1	0	0	1	0	1	0
078_01	78	4x	g170	H18	0	1	1	0	1	0	1	0	0	1	0	0	1	1	0	0	0	0	1	0	0	0	0	1	1	0	0	0	1	0	0	1	0	1	0	0	0	0	1	0	0	0	0	1	0
078_08	78	4x	g171	H18	0	1	1	0	1	0	1	0	0	1	0	0	1	1	0	0	0	0	1	0	0	0	0	1	0	0	0	0	0	0	0	1	0	0	0	0	0	0	1	1	0	0	0	0	0
078_09	78	4x	g172	H17	0	1	1	0	1	1	1	0	0	1	0	0	1	1	0	0	0	0	1	0	0	0	0	0	0	0	0	0	0	0	0	1	0	0	0	0	0	0	1	0	0	0	0	0	0
078_10	78	6x	g173	H30	0	1	0	0	1	0	1	0	0	1	0	0	1	1	0	0	0	0	0	0	0	1	0	1	0	1	0	0	0	0	0	1	0	0	0	0	0	0	1	1	0	1	0	1	0
078_11	78	4x	g174	H18	0	1	0	0	1	0	1	0	0	1	0	0	1	0	0	0	0	0	1	0	0	0	0	1	0	0	0	0	1	0	0	1	0	0	0	0	0	0	1	1	0	0	0	1	0
079_02	79	4x	g175	H01	0	1	1	0	1	0	1	0	0	1	0	0	1	1	0	0	0	0	1	0	0	0	0	1	0	0	0	0	0	0	0	1	0	0	0	0	0	0	1	1	0	1	0	1	0
079_03	79	4x	g176	H01	0	1	1	0	1	0	1	0	0	1	0	0	0	1	1	0	0	0	0	0	0	0	0	1	0	0	0	0	0	0	0	1	0	0	0	0	0	0	1	1	0	1	0	1	0
079_04	79	4x	g177	H17	0	1	1	0	1	0	1	0	0	1	0	0	1	1	1	0	0	0	0	1	0	0	0	0	0	0	0	0	0	0	0	1	0	0	0	0	1	0	1	0	0	1	0	1	0
080_02	80	7x	g178	H18	0	1	1	0	1	0	1	0	0	1	0	0	1	1	1	0	0	0	0	0	0	0	0	1	0	0	0	0	1	0	0	1	0	0	0	0	0	0	1	0	0	1	0	1	0
080_03	80	5x	g109	H26	0	1	1	0	1	0	1	0	0	1	0	0	1	1	0	0	0	0	1	0	0	0	0	1	0	0	0	0	1	0	0	0	0	0	0	0	0	0	1	0	0	1	0	1	0
080_05	80	5x	g179	H18	0	1	0	0	0	0	1	0	0	1	0	0	1	1	1	0	0	0	0	0	0	0	0	1	0	0	0	0	0	0	0	1	0	0	0	0	0	0	1	0	0	1	0	1	0
080_06	80	8x	g180	H18	0	1	1	0	1	0	1	0	0	1	0	0	1	1	0	0	0	0	1	0	0	0	0	0	0	1	0	0	0	0	0	1	0	0	0	1	0	0	1	0	0	1	0	1	0
080_09	80	8x	g181	H08	0	1	1	0	1	0	1	0	0	1	0	0	1	1	0	0	0	0	1	0	0	0	0	1	0	0	0	0	1	0	0	1	0	0	0	0	0	0	1	1	1	1	0	1	0
080_10	80	7x	g182	H03	1	1	1	0	1	0	1	0	0	1	0	0	1	1	0	0	0	0	1	0	0	0	0	1	0	0	0	0	0	0	0	1	0	0	0	0	0	0	1	1	0	1	0	1	0
080_12	80	6x	g183	H08	1	1	1	0	0	0	1	0	0	1	0	0	1	1	0	0	0	0	1	0	0	0	0	0	0	0	0	0	0	0	0	1	0	0	0	0	0	0	1	0	0	1	0	1	0
080_18	80	5x	g179	H18	0	1	0	0	0	0	1	0	0	1	0	0	1	1	1	0	0	0	0	0	0	0	0	1	0	0	0	0	0	0	0	0	0	0	0	0	0	0	1	0	0	1	0	1	0
081_09	81	4x	g184	H28	0	1	1	0	1	0	1	0	0	1	0	0	0	1	0	0	0	0	0	0	0	0	0	1	0	0	0	0	0	0	0	1	0	0	0	0	0	0	1	1	0	1	0	0	0
081_18	81	4x	g185	H32	0	1	0	0	0	0	1	0	0	1	0	0	0	1	0	0	0	0	0	0	0	0	0	1	0	0	0	0	0	0	0	1	0	0	0	0	0	0	1	1	0	0	0	1	0
082_17	82	4x	g186	H18	1	1	1	0	1	0	1	1	0	1	0	0	1	1	0	0	0	0	0	1	0	0	0	1	0	0	0	0	0	0	0	1	0	0	0	0	0	0	1	0	0	0	0	1	0
082_18	82	4x	g187	H18	0	1	0	0	1	0	1	0	0	1	1	0	1	1	0	0	1	0	1	0	1	1	0	1	0	0	0	0	0	0	0	1	0	0	0	0	0	0	1	1	0	0	1	1	0
082_19	82	4x	g188	H18	1	1	1	0	1	1	1	0	0	1	1	0	1	1	0	0	0	0	1	0	0	0	0	1	0	0	0	0	0	0	0	1	0	0	0	0	0	0	1	0	0	1	1	1	0
083_02	83	7x	g189	H18	0	1	1	0	1	0	1	0	0	1	1	0	1	0	1	0	1	0	1	0	0	0	0	0	0	0	0	0	0	0	0	1	0	0	0	0	0	0	1	0	0	1	1	1	0
083_03	83	5x	g190	H29	0	1	1	0	1	0	1	0	0	1	0	0	1	1	0	0	0	0	1	0	0	0	0	0	0	0	0	0	0	0	0	1	0	0	0	0	0	0	1	0	0	0	0	1	0
083_04	83	7x	g191	H18	0	1	1	0	1	0	0	0	0	1	0	0	0	0	0	0	0	0	1	0	0	0	0	0	0	0	0	0	0	0	0	1	0	0	0	0	0	0	1	0	0	1	0	1	0
083_05	83	7x	g192	H18	0	1	1	0	1	0	1	1	0	1	0	0	1	1	0	0	0	0	0	0	0	0	0	0	0	0	0	0	0	0	0	1	0	0	0	0	0	0	1	0	0	1	0	1	0
083_07	83	7x	g192	H18	0	1	1	0	1	0	1	1	0	1	0	0	1	1	0	0	0	0	0	0	0	0	0	0	0	0	0	0	0	0	0	1	0	0	0	0	0	0	1	0	0	1	0	1	0
083_12	83	5x	g190	H29	0	1	1	0	0	0	1	0	0	1	0	0	1	1	0	0	0	0	1	0	0	0	0	0	0	0	0	0	0	0	0	1	0	0	0	0	0	0	1	0	0	0	0	1	0
083_17	83	5x	g190	H29	0	1	1	0	0	0	1	0	0	1	0	0	1	1	0	0	0	0	1	0	0	0	0	0	0	0	0	0	0	0	0	1	0	0	0	0	0	0	1	0	0	0	0	1	0
083_20	83	5x	g190	H29	0	1	1	0	0	0	1	0	0	1	0	0	1	1	0	0	0	0	1	0	0	0	0	0	0	0	0	0	0	0	0	1	0	0	0	0	0	0	1	0	0	0	0	1	0
084_01	84	5x	g193	H18	0	1	0	0	1	0	1	0	0	1	0	0	1	1	0	0	0	0	1	0	0	0	0	0	0	0	0	0	1	0	0	1	0	0	0	0	0	0	1	0	0	1	0	1	0
084_02	84	7x	g100	H18	0	1	1	0	1	0	1	0	0	1	0	0	1	1	0	0	1	0	0	0	0	0	0	0	0	0	0	0	0	0	0	1	0	0	0	0	0	0	1	0	0	1	0	1	0
084_07	84	5x	g193	H18	0	1	0	0	1	0	1	0	0	1	0	0	1	1	0	0	0	0	1	0	0	0	0	0	0	0	0	0	1	0	0	1	0	0	0	0	0	0	1	0	0	1	0	1	0
084_08	84	7x	g194	H18	0	1	0	0	1	0	1	0	0	1	0	0	1	1	0	0	0	0	1	0	0	0	0	1	0	0	0	0	0	0	0	1	0	0	0	0	1	0	1	1	0	1	0	1	0
084_10	84	6x	g195	H33	0	0	0	0	1	1	1	0	0	1	0	0	1	1	1	0	0	0	0	0	0	0	0	0	0	1	0	0	0	0	0	1	0	0	0	0	0	0	1	1	0	1	0	1	0
084_11	84	5x	g100	H18	0	1	1	0	1	0	1	0	0	1	0	0	1	1	0	0	1	0	0	0	0	0	0	0	0	0	0	0	0	0	0	1	0	0	0	0	0	0	1	0	0	1	0	1	0
084_12	84	6x	g195	H33	0	0	0	0	1	1	1	0	0	1	0	0	1	1	1	0	0	0	0	0	0	0	0	0	0	1	0	0	0	0	0	1	0	0	0	0	0	0	1	1	0	1	0	1	0
084_14	84	5x	g193	H18	0	1	0	0	1	0	1	0	0	1	0	0	1	1	0	0	0	0	1	0	0	0	0	0	0	1	0	0	1	0	0	1	0	0	0	0	0	0	1	0	0	1	0	1	0
084_16	84	7x	g194	H18	0	1	0	0	1	0	1	0	0	1	0	0	1	1	0	0	0	0	1	0	0	0	0	1	0	0	0	0	0	0	0	1	0	0	0	0	0	0	1	1	0	1	0	1	0
084_17	84	6x	g195	H33	0	0	0	0	1	1	1	0	0	1	0	0	0	1	0	0	0	0	0	0	0	0	0	0	0	1	0	0	0	0	0	1	0	0	0	0	0	0	1	1	0	1	0	1	0
084_20	84	6x	g195	H33	0	0	0	0	1	1	1	0	0	1	0	0	1	1	0	0	0	0	0	0	0	0	0	0	0	0	0	0	0	0	0	1	0	0	0	0	0	0	1	1	0	1	0	1	0
085_03	85	7x	g196	H26	0	1	1	0	1	0	1	1	0	1	1	0	1	1	1	0	0	0	0	0	0	0	0	1	0	0	0	0	1	0	0	1	0	0	0	0	0	0	1	0	0	1	0	1	0
085_04	85	7x	g197	H26	0	1	1	0	1	0	1	0	0	1	1	0	1	1	1	0	0	0	1	0	0	0	0	1	0	0	0	0	1	0	0	1	0	0	0	0	0	0	1	0	0	1	0	1	0
085_05	85	7x	g197	H26	0	1	1	0	1	0	1	0	0	1	1	0	1	1	1	0	0	0	1	0	0	0	0	1	0	0	0	0	1	0	0	1	0	0	0	0	0	0	1	0	0	1	0	1	0
085_06	85	5x	g100	H18	0	1	1	0	1	0	1	0	0	1	0	0	1	1	0	0	1	0	0	0	0	0	0	0	0	0	0	0	0	0	0	1	0	0	0	0	0	0	1	0	0	1	0	1	0
085_07	85	8x	g198	H30	1	1	1	0	1	0	1	0	0	1	0	0	1	1	0	0	0	0	1	0	0	0	0	1	0	0	0	0	0	0	0	1	0	0	0	0	0	0	1	0	0	1	0	1	0
085_08	85	8x	g199	H30	1	0	1	0	1	0	1	0	0	1	0	0	0	1	0	0	0	0	1	0	0	0	0	1	0	0	0	0	0	0	0	1	0	0	0	0	0	0	1	0	0	1	0	1	0
085_09	85	8x	g200	H30	1	0	1	0	1	0	1	1	0	1	0	0	1	1	1	0	0	0	1	0	0	0	0	1	0	0	0	0	0	0	0	1	0	0	0	0	0	0	1	0	0	1	0	1	0
085_12	85	5x	g201	H30	1	1	1	0	1	0	1	0	0	1	0	0	1	1	0	0	0	0	1	0	0	0	0	1	0	0	0	0	0	0	0	1	0	0	0	0	0	0	1	0	0	0	0	1	0
085_13	85	5x	g201	H30	1	1	1	0	1	0	1	0	0	1	0	0	1	1	0	0	0	0	1	0	0	0	0	1	0	0	0	0	0	0	0	1	0	0	0	0	0	0	1	0	0	1	0	1	0
085_15	85	8x	g202	H30	1	1	1	0	1	0	1	0	0	1	0	0	1	1	0	0	0	0	1	0	0	0	0	1	0	0	0	0	0	0	0	1	0	0	0	0	0	0	1	0	0	1	0	1	0
085_18	85	5x	g198	H30	1	1	1	0	1	0	1	0	0	1	0	0	1	1	0	0	0	0	1	0	0	0	0	1	0	0	0	0	0	0	0	1	0	0	0	0	0	0	1	0	0	0	0	1	0
085_20	85	7x	g196	H26	0	1	1	0	1	0	1	1	0	1	1	0	1	1	1	0	0	0	1	0	0	0	0	1	0	0	0	0	1	0	0	1	0	0	0	0	0	0	1	0	0	1	0	1	0
086_02	86	5x	g203	H34	0	1	1	0	1	0	1	0	0	1	0	0	1	1	0	0	0	0	0	0	0	0	0	0	0	0	0	0	0	0	0	1	0	0	0	0	0	0	1	0	0	0	0	1	0
086_04	86	7x	g204	H18	0	1	1	0	1	0	1	0	0	1	0	0	1	1	1	0	0	0	1	0	0	0	0	0	0	0	0	0	0	0	0	1	0	0	0	0	0	0	1	0	0	1	0	1	0
086_05	86	5x	g203	H34	0	1	1	0	1	0	1	0	0	1	0	0	1	1	0	0	0	0	0	0	0	0	0	0	0	0	0	0	0	0	0	1	0	0	0	0	0	0	1	0	0	0	0	1	0
086_06	86	7x	g205	H18	1	1	1	0	1	0	1	0	0	1	0	0	1	0	0	0	0	0	1	0	0	0	0	0	0	0	0	0	0	0	0	1	0	0	0	0	0	0	1	0	0	1	0	1	0
086_13	86	7x	g206	H18	0	1	0	0	1	0	1	0	0	1	0	0	1	1	1	0	0	0	1	0	0	0	0	1	0	0	0	0	0	0	0	1	0	0	0	0	0	0	1	0	0	1	0	1	0
086_17	86	5x	g203	H34	0	1	1	0	1	0	1	0	0	1	0	0	1	1	1	0	0	0	0	0	0	0	0	0	0	0	0	0	0	0	0	1	0	0	0	0	0	0	1	0	0	0	0	1	0
086_19	86	5x	g203	H34	0	1	1	0	1	0	1	0	0	1	0	0	1	1	1	0	0	0	0	0	0	0	0	0	0	0	0	0	0	0	0	1	0	0	0	0	0	0	1	0	0	0	0	1	0
086_20	86	7x	g207	H18	0	1	1	0	1	1	1	0	0	1	0	0	0	1	1	0	0	0	0	0	0	0	0	1	0	1	0	0	0	0	0	1	0	0	0	0	0	0	1	1	0	1	0	1	0
086_22	86	8x	g208	H18	0	0	1	0	1	0	1	0	0	1	1	0	1	0	0	1	0	0	0	0	0	0	0	0	0	1	0	0	0	0	0	1	0	0	0	0	0	0	1	1	0	1	1	1	0
087_01	87	7x	g209	H03	1	1	1	0	1	0	1	0	0	1	0	0	1	1	0	0	0	0	1	0	0	0	0	1	0	0	0	0	0	0	0	1	0	0	0	0	0	0	1	1	0	1	0	1	0
087_05	87	7x	g209	H03	1	1	1	0	1	0	1	0	0	1	0	0	1	1	1	0	0	0	1	0	0	0	0	1	0	0	0	0	0	0	0	1	0	0	0	0	0	0	1	1	0	1	0	1	0
087_09	87	7x	g209	H03	1	1	1	0	1	0	1	0	0	1	0	0	1	1	0	0	0	0	1	0	0	0	0	1	0	0	0	0	0	0	0	1	0	0	0	0	0	0	1	1	0	1	0	1	0
087_11	87	7x	g209	H03	1	1	1	0	1	0	1	0	0	1	0	0	1	1	0	0	0	0	1	0	0	0	0	1	0	0	0	0	0	0	0	1	0	0	0	0	0	0	1	1	0	1	0	1	0
087_12	87	5x	g210	H18	0	1	0	0	1	0	1	0	0	1	0	0	1	1	0	0	0	0	0	0	0	0	0	1	0	0	0	0	0	0	0	1	0	0	0	0	0	0	1	0	0	0	0	1	0
087_20	87	5x	g211	H35	1	1	1	0	1	0	1	0	0	1	0	0	0	1	1	0	0	0	0	0	0	0	0	1	0	0	0	0	0	0	0	1	1	0	0	0	0	0	1	0	0	0	1	1	0
087_21	87	5x	g212	H35	0	1	1	0	1	0	1	0	0	1	0	0	0	1	1	0	0	0	0	0	0	0	0	1	0	0	0	0	0	0	0	1	0	0	0	0	0	0	1	0	0	0	1	1	0
088_02	88	5x	g182	H03	1	1	1	0	1	0	1	0	0	1	0	0	1	1	0	0	0	0	1	0	0	0	0	1	0	0	0	0	0	0	0	1	0	0	0	0	0	0	1	1	0	1	0	1	0
088_03	88	5x	g213	H18	0	1	0	0	1	1	1	0	0	0	0	0	0	0	1	0	0	0	0	0	0	0	0	1	0	0	0	0	0	0	0	1	0	0	0	0	0	0	1	0	0	1	1	1	0
088_04	88	6x	g214	H36	0	1	1	0	1	0	0	0	0	1	0	0	1	1	0	0	0	0	0	0	0	0	0	0	0	0	0	0	0	0	0	1	0	0	0	0	0	0	1	1	0	1	0	1	0
088_08	88	6x	g215	H18	0	1	1	0	1	0	1	0	0	1	0	0	1	1	0	0	0	0	0	0	0	0	0	0	0	0	0	0	0	0	0	1	0	0	0	0	0	0	1	1	0	1	0	1	0
088_09	88	5x	g216	H04	0	1	1	0	1	0	1	0	0	1	0	0	1	1	0	0	0	0	0	1	0	0	0	0	0	1	0	0	0	0	0	1	0	0	0	0	0	0	1	0	0	0	0	1	0
088_14	88	5x	g213	H18	0	1	0	0	1	1	1	0	0	0	0	0	0	0	1	0	0	0	0	0	0	0	0	1	0	0	0	0	0	0	0	1	0	0	0	0	0	0	1	0	0	1	1	1	0
089_01	89	4x	g217	H01	1	1	1	0	0	0	1	0	0	1	0	0	0	1	0	1	0	0	0	0	0	0	0	1	0	0	0	0	0	0	0	1	0	0	0	0	0	0	1	0	0	1	0	1	0
089_06	89	4x	g218	H01	0	1	0	0	0	0	1	0	0	1	0	0	1	1	0	1	0	0	1	0	0	0	0	1	0	1	0	0	0	0	0	1	0	0	0	0	0	0	1	0	0	1	0	1	0
089_07	89	4x	g219	H01	0	1	1	0	1	0	1	0	0	1	0	0	0	1	0	0	0	0	1	1	0	0	0	1	0	0	0	0	0	0	0	1	0	0	0	0	0	0	1	0	0	1	0	0	0
089_09	89	4x	g220	H01	0	1	0	0	0	0	1	0	0	1	0	0	1	1	0	1	0	0	1	0	0	0	0	0	0	0	0	0	0	0	0	1	0	0	0	0	0	0	1	0	0	0	0	1	0
090_02	90	5x	g221	H01	0	1	0	0	1	0	1	0	0	1	0	0	1	1	0	0	0	0	0	0	0	0	0	1	0	0	0	0	0	0	0	1	0	0	0	0	0	0	1	0	0	0	0	1	0
090_04	90	7x	g222	H01	1	1	1	0	1	0	1	0	0	1	0	0	1	1	1	0	0	0	0	0	0	0	0	1	0	1	0	0	0	0	0	1	0	0	0	1	0	0	1	0	0	0	0	1	0
090_05	90	5x	g221	H01	0	1	0	0	1	0	1	0	0	1	0	0	1	1	0	0	1	0	0	0	0	0	0	1	0	1	0	0	0	0	0	1	0	0	0	0	0	0	1	0	0	1	0	1	0
090_06	90	7x	g222	H01	0	1	1	0	1	0	1	0	0	1	0	0	1	1	1	0	0	0	0	0	0	0	0	1	0	1	0	0	0	0	1	1	0	0	0	1	0	0	1	0	0	0	0	1	0
090_07	90	7x	g222	H01	0	1	1	0	1	0	1	0	0	1	0	0	1	1	1	0	0	0	0	0	0	0	0	1	0	0	0	0	0	0	0	1	0	0	0	1	0	0	1	0	0	1	0	1	0
090_08	90	7x	g222	H01	0	1	1	0	1	0	1	0	0	1	0	0	1	1	1	0	0	0	0	0	0	0	0	1	0	0	0	0	0	0	0	1	0	0	0	1	0	0	1	0	0	0	0	1	0
090_09	90	5x	g221	H01	0	1	0	0	1	0	1	0	0	1	0	0	1	1	0	0	0	0	0	0	0	0	0	1	0	1	0	0	0	0	0	1	0	0	0	0	0	0	1	0	0	0	0	1	0
090_10	90	5x	g223	H01	0	1	1	0	1	0	1	0	0	1	0	0	1	1	0	0	0	0	0	0	0	0	0	1	1	1	0	0	0	0	0	1	0	0	0	1	0	0	1	0	0	0	0	1	0
091_01	91	6x	g224	H37	0	1	1	0	1	0	1	0	0	1	0	0	1	1	0	0	0	0	0	0	0	0	0	0	0	1	0	0	0	0	0	1	0	0	0	0	1	0	1	0	1	0	0	1	0
091_03	91	4x	g225	H37	0	1	1	0	0	0	1	0	0	1	0	0	1	0	0	0	0	0	1	0	0	0	0	0	0	0	0	0	0	0	0	1	0	0	0	0	0	0	1	0	0	0	0	1	0
091_07	91	4x	g226	H37	0	1	0	0	1	0	1	0	0	1	0	0	1	1	0	0	0	0	1	0	0	0	0	0	0	0	1	0	0	0	0	1	0	0	0	0	0	0	1	0	0	0	0	0	0
091_12	91	4x	g227	H37	0	1	1	0	0	0	0	0	0	1	0	0	1	0	0	0	0	0	1	0	0	0	0	0	0	0	0	0	0	0	0	1	0	0	0	0	1	0	1	0	1	0	0	0	0
092_03	92	4x	g228	H18	1	1	1	0	1	0	1	0	0	1	0	0	1	0	0	0	1	0	0	0	0	0	0	1	0	0	0	0	0	0	0	1	0	0	0	0	0	0	1	0	0	1	0	1	0
092_05	92	4x	g229	H18	0	1	1	0	0	0	1	0	0	0	0	0	0	1	0	0	1	0	0	0	0	0	0	0	0	0	0	0	0	0	0	1	0	0	0	1	0	0	1	0	0	1	0	1	0
092_07	92	4x	g230	H18	0	1	1	0	1	0	1	0	0	0	0	0	1	1	0	0	0	0	1	0	0	0	0	1	0	0	0	0	0	0	0	1	0	0	0	0	0	0	1	0	0	1	0	1	0
092_08	92	4x	g231	H18	1	1	0	0	1	0	1	0	0	1	0	1	1	0	0	0	0	0	1	0	0	0	0	0	0	0	0	0	0	0	0	1	0	0	0	0	0	0	1	0	0	1	0	0	0
092_10	92	6x	g232	H18	1	1	0	0	1	0	1	0	0	1	0	1	0	0	0	0	1	0	0	0	0	0	0	1	0	0	0	0	0	0	0	1	0	0	0	0	0	0	1	0	0	1	0	0	0
093_02	93	4x	g233	H18	0	1	1	0	1	0	1	0	0	1	0	0	1	1	0	0	0	0	1	0	0	0	0	1	0	0	0	0	0	0	0	1	0	0	0	0	0	0	1	1	0	1	0	0	0
093_06	93	4x	g234	H18	0	1	1	0	1	0	1	0	0	0	0	0	1	1	1	0	0	0	1	0	0	0	0	1	0	0	0	0	1	0	0	1	0	0	0	0	0	0	1	1	0	1	1	1	0
093_07	93	4x	g235	H18	0	1	1	0	1	0	1	0	0	1	0	0	1	0	0	0	0	0	1	0	0	0	0	0	0	0	0	0	1	0	0	1	0	0	0	0	0	0	1	0	0	1	0	1	0
093_13	93	4x	g236	H03	0	1	0	0	1	0	1	0	0	1	0	0	0	1	0	0	1	0	0	0	0	0	0	1	0	0	0	0	0	0	0	1	0	0	0	0	0	0	1	1	0	0	0	1	0
094_03	94	4x	g237	H38	0	1	1	0	0	0	1	0	0	1	0	0	0	1	1	0	0	0	1	0	0	0	0	1	0	0	0	0	0	0	0	1	0	0	0	0	0	0	1	0	0	0	0	1	0
094_08	94	4x	g238	H03	0	1	1	0	1	0	1	0	0	1	0	0	0	1	1	0	0	0	0	0	0	0	0	0	0	0	0	0	0	0	0	1	0	0	0	0	0	0	1	0	0	0	0	1	0
094_12	94	4x	g239	H03	0	1	0	0	0	0	0	0	0	1	0	0	0	1	0	0	0	0	1	1	0	0	0	0	0	1	0	0	0	0	0	0	0	0	0	0	0	0	1	0	0	0	0	1	0
094_14	94	4x	g240	H03	0	1	0	0	1	0	1	0	0	0	0	0	1	1	0	0	0	0	1	0	0	0	0	1	0	0	1	0	0	0	0	1	0	0	0	0	0	0	1	0	0	0	0	1	0
095_03	95	4x	g241	H02	1	1	0	0	1	1	1	0	0	1	0	0	0	1	0	0	0	0	0	0	0	0	0	1	0	0	0	0	0	0	0	1	0	0	0	0	0	0	1	0	0	0	0	1	0
095_07	95	4x	g242	H02	0	1	0	0	1	1	1	0	0	1	0	0	0	1	0	0	0	0	0	0	0	0	0	1	0	0	0	0	0	0	0	1	0	0	0	0	0	0	1	0	0	0	0	1	0
095_10	95	5x	g243	H21	0	1	1	0	0	0	1	0	0	1	0	0	0	1	0	0	0	0	0	0	0	0	0	0	0	0	0	0	0	0	1	1	0	0	0	0	0	0	1	1	0	0	1	1	0
095_11	95	4x	g244	H03	0	1	1	0	1	0	1	0	0	1	0	0	0	1	0	0	0	0	0	0	0	0	0	1	0	0	0	0	0	0	0	1	0	0	0	0	0	0	1	0	0	1	0	1	0
095_12	95	4x	g245	H03	0	1	0	0	1	1	1	0	0	1	0	0	0	0	0	0	0	0	0	0	0	0	0	1	0	0	0	0	0	0	0	1	0	1	0	0	0	0	1	0	0	0	0	1	0
095_13	95	5x	g246	H21	0	1	0	0	0	0	1	0	0	1	0	0	0	1	0	0	0	1	0	0	0	0	0	0	0	0	0	0	0	0	1	1	0	0	0	0	0	0	1	0	0	0	0	1	0
096_02	96	5x	g247	H18	0	1	1	0	1	0	1	0	0	1	0	0	1	1	1	0	0	0	0	0	0	0	0	1	0	0	0	0	0	0	0	1	0	0	0	0	0	0	1	0	0	1	0	1	0
096_04	96	5x	g247	H18	0	1	1	0	1	0	1	0	0	1	0	0	1	1	1	0	0	0	1	0	0	0	0	1	0	0	0	0	0	0	0	1	0	0	0	0	0	0	1	0	0	1	0	1	0
096_06	96	5x	g248	H18	0	1	1	0	1	0	1	0	0	1	0	0	1	1	0	0	0	0	0	0	0	0	0	1	0	0	0	0	0	0	0	1	0	0	0	0	0	0	1	0	0	1	0	1	0
096_10	96	7x	g249	H39	0	1	1	0	1	0	1	0	0	1	0	0	1	1	1	0	0	0	1	0	0	0	0	0	0	0	0	0	0	0	0	1	0	0	0	0	0	0	1	0	0	1	0	1	0
096_15	96	7x	g249	H39	0	1	1	0	1	0	1	0	0	1	0	0	1	1	1	0	0	0	1	0	0	0	0	0	0	0	0	0	0	0	0	1	0	0	0	0	0	0	1	0	0	1	0	1	0
096_16	96	7x	g249	H39	0	1	1	0	1	0	1	0	0	1	0	0	1	1	1	0	0	0	1	0	0	0	0	0	0	0	0	0	0	0	0	1	0	0	0	0	0	0	1	0	0	1	0	1	0
096_18	96	7x	g249	H39	0	1	1	0	1	0	1	0	0	1	0	0	1	1	1	0	0	0	1	0	0	0	0	0	0	0	0	0	0	0	0	1	0	0	0	0	0	0	1	0	0	1	0	1	0
097_03	97	4x	g250	H17	1	1	0	0	0	0	1	0	0	1	0	0	1	0	1	0	0	0	0	0	0	0	0	1	0	0	0	0	1	0	0	1	0	0	0	0	0	0	1	0	0	1	0	0	0
097_07	97	4x	g251	H17	0	1	0	0	1	0	1	0	0	1	0	0	0	1	0	0	0	0	0	0	0	0	0	0	0	0	0	0	0	0	0	1	0	0	0	0	0	0	1	0	0	1	0	1	0
097_09	97	4x	g252	H17	0	1	0	0	1	0	1	0	0	1	0	0	1	1	1	0	0	0	0	0	0	0	0	0	0	0	0	0	1	0	0	1	0	0	0	0	0	0	1	0	0	1	0	1	0
097_13	97	4x	g253	H17	1	1	1	0	0	1	1	0	0	0	0	0	1	0	1	0	0	0	0	0	0	0	0	0	0	0	0	0	1	0	0	1	0	0	0	0	0	0	1	0	0	1	0	1	0
098_02	98	8x	g254	H18	0	1	1	0	0	0	1	0	0	1	0	0	0	1	0	0	0	0	0	0	0	0	0	1	0	0	0	0	1	0	0	1	0	0	0	0	0	0	1	0	0	1	0	1	0
098_07	98	5x	g255	H18	0	1	0	1	1	0	1	0	0	1	0	0	0	1	0	0	0	0	0	1	0	0	0	0	0	0	0	0	1	0	0	1	0	0	0	0	0	0	1	1	0	1	0	1	0
098_08	98	7x	g256	H18	0	1	1	0	1	0	1	0	0	1	0	0	1	1	0	0	0	0	1	0	0	0	0	0	0	0	0	0	0	0	0	1	0	0	0	0	0	0	1	0	0	1	0	1	0
098_11	98	5x	g257	H18	0	1	1	0	1	0	1	0	0	1	0	0	0	1	0	0	0	0	0	0	0	0	0	0	0	0	0	0	0	0	0	1	0	0	0	0	0	0	1	1	0	1	0	1	0
098_14	98	8x	g256	H18	0	1	1	0	1	0	1	0	0	1	0	0	1	1	0	0	0	0	1	1	0	0	0	0	0	0	0	0	1	0	0	1	0	0	0	0	0	0	1	0	0	1	0	1	0
098_18	98	7x	g256		0	1	1	0	1	0	1	0	0	1	0	0	1	1	0	0	0	0	1	0	0	0	0	0	0	0	0	0	0	0	0	1	0	0	0	0	0	0	1	0	0	1	0	1	0
099_03	99	5x	g258	H18	0	1	1	0	1	0	1	0	0	1	0	0	1	1	0	0	0	0	0	0	0	0	0	0	0	0	0	0	0	0	0	1	0	0	0	0	0	0	1	1	0	1	0	1	0
099_04	99	5x	g259	H18	0	1	1	0	0	0	1	0	0	1	0	0	1	0	1	0	0	0	0	0	0	0	0	0	0	0	0	0	1	0	0	0	0	0	0	0	0	0	1	0	0	1	0	1	0
099_18	99	8x	g260	H18	0	1	0	0	1	0	1	0	0	1	0	0	1	0	1	0	0	0	1	0	0	0	0	0	0	0	0	0	1	0	0	1	0	0	0	0	0	0	1	0	0	1	0	1	0
099_19	99	5x	g247	H18	0	1	1	0	1	0	1	0	0	1	0	0	1	1	1	0	0	0	1	0	0	0	0	1	0	0	0	0	0	0	0	1	0	0	0	0	0	0	1	0	0	1	0	1	0
100_01	100	4x	g261	H18	0	1	0	0	1	0	1	0	0	1	0	0	1	1	0	0	0	0	1	0	0	0	0	0	0	0	0	0	0	0	0	1	0	0	0	0	0	0	1	0	0	0	0	0	0
100_02	100	7x	g262	H18	0	1	1	0	1	0	1	0	0	1	0	0	1	1	0	0	0	0	1	0	0	0	0	1	0	0	0	0	1	0	0	0	0	0	0	0	0	0	1	0	0	1	0	1	0
100_04	100	4x	g262	H18	0	1	1	0	1	0	1	0	0	1	0	0	1	1	0	0	0	0	1	0	0	0	0	1	0	0	0	0	1	0	0	1	0	0	0	0	0	0	1	0	0	1	0	1	0
100_07	100	5x	g263	H02	0	1	1	0	1	0	1	0	0	1	0	0	1	1	0	0	0	0	0	0	0	0	0	0	0	0	0	0	0	0	0	1	0	0	0	0	0	0	1	0	0	1	0	1	0
100_11	100	4x	g264		0	1	1	0	1	0	1	0	0	1	0	0	1	1	0	0	0	0	1	0	0	0	0	0	0	0	0	0	0	0	0	1	0	0	0	0	0	0	1	0	0	0	1	1	0
100_12	100	5x	g262	H18	0	1	1	0	1	0	1	0	0	1	0	0	1	1	0	0	0	0	1	0	0	0	0	1	0	0	0	0	1	0	0	0	0	0	0	0	0	0	1	0	0	1	0	1	0
100_17	100	5x	g262	H18	0	1	1	0	1	0	1	0	0	1	0	0	1	1	0	0	0	0	1	0	0	0	0	1	0	0	0	0	1	0	0	0	0	0	0	0	0	0	1	0	0	1	0	1	0
100_20	100	5x	g262	H18	0	1	1	0	1	0	1	0	0	1	0	0	1	1	0	0	0	0	1	0	0	0	0	1	0	0	0	0	1	0	0	0	0	0	0	0	0	0	1	0	0	1	0	1	0
101_01	101	4x	g265	H40	0	1	1	0	1	0	1	0	0	1	0	0	0	1	0	0	0	0	0	0	0	0	0	1	0	1	0	0	0	0	0	1	0	0	0	0	0	0	1	0	0	1	0	1	0
101_02	101	4x	g266	H40	1	1	1	0	1	0	1	0	0	1	0	0	0	0	1	0	0	0	0	0	0	0	0	1	0	1	0	0	0	0	0	1	0	0	0	0	0	0	1	0	0	0	0	1	0
101_09	101	4x	g267	H01	1	1	0	0	1	0	1	1	0	1	0	0	0	1	0	0	0	0	0	1	0	0	0	1	0	1	0	0	0	0	0	1	0	0	0	0	0	0	1	0	0	1	0	1	0
101_12	101	4x	g268	H28	0	1	0	0	1	0	0	0	0	1	0	0	1	1	0	0	0	0	1	0	0	0	0	0	0	0	0	0	0	0	0	1	0	0	0	0	0	0	1	0	0	1	0	1	0
102_04	102	4x	g269	H19	0	1	1	0	1	0	0	0	0	1	0	0	0	1	0	0	0	0	0	0	0	0	0	1	0	0	0	0	1	0	0	0	0	0	0	0	0	0	1	0	0	0	0	0	0
102_06	102	4x	g270	H19	1	1	1	0	1	1	1	0	0	1	0	0	1	1	1	0	0	0	1	0	0	0	0	1	0	0	0	0	0	0	0	1	0	0	0	0	0	0	1	1	0	0	0	0	0
103_05	103	7x	g271	H18	0	1	0	0	1	0	0	0	0	1	0	0	1	1	0	0	0	0	1	0	0	0	0	0	0	0	0	0	0	0	0	1	0	0	0	0	0	0	1	0	0	1	0	1	0
103_06	103	5x	g272	H19	0	0	0	0	1	0	1	0	0	1	0	0	1	1	0	0	0	0	1	0	0	0	0	1	0	0	0	0	0	0	0	1	0	0	0	0	0	0	1	0	0	0	0	1	0
103_08	103	8x	g273	H18	1	1	0	0	1	0	0	0	0	1	0	0	0	1	0	0	0	0	0	0	0	0	0	1	0	0	0	0	0	0	0	1	0	0	0	0	0	0	1	0	0	1	0	1	0
103_09	103	5x	g272	H19	0	1	0	0	1	0	1	0	0	1	0	0	1	1	0	0	0	0	1	0	0	0	0	1	0	0	0	0	0	0	0	1	0	0	0	0	0	0	1	0	0	0	0	1	0
103_10	103	7x	g271	H18	0	1	0	0	1	0	0	0	0	1	0	0	1	1	0	0	0	0	1	0	0	0	0	0	0	0	0	0	0	0	0	1	0	0	0	0	0	0	1	0	0	1	0	1	0
103_12	103	5x	g274	H19	0	1	0	0	1	0	1	0	0	1	0	0	1	1	0	0	0	0	1	0	0	0	0	1	0	0	0	0	0	0	0	1	1	0	0	0	0	0	1	0	0	0	0	1	0
103_13	103	7x	g271	H18	0	1	0	0	1	0	1	0	0	1	0	0	1	1	0	0	0	0	1	0	0	0	0	0	0	0	0	0	0	0	0	1	0	0	0	0	0	0	1	0	0	1	0	1	0
103_15	103	7x	g275	H18	1	1	0	0	1	0	1	0	0	1	0	0	1	1	0	0	0	0	1	0	0	0	0	1	0	0	0	0	0	0	0	1	0	0	0	0	0	0	1	0	0	1	0	1	0
103_16	103	5x	g274	H19	0	1	0	0	1	0	1	0	0	1	0	0	1	1	0	0	0	0	1	0	0	0	0	1	0	0	0	0	0	0	0	1	1	0	0	0	0	0	1	0	0	0	0	1	0
103_17	103	8x	g276	H25	0	1	0	0	1	0	1	0	0	1	0	0	1	1	0	0	0	0	1	0	0	0	0	0	0	0	0	0	0	0	0	1	0	0	0	0	0	0	1	1	0	1	0	1	0
104_06	104	4x	g277	H03	0	1	0	0	1	0	1	0	0	1	0	0	1	1	1	0	0	0	1	0	0	0	0	1	0	1	0	0	0	0	0	0	0	0	0	0	0	0	1	0	0	0	0	1	0
104_11	104	6x	g278	H18	0	1	1	0	0	0	1	0	0	1	0	0	1	1	0	0	0	0	1	0	0	0	0	1	0	0	0	0	0	0	0	1	0	0	0	0	0	0	1	0	0	0	0	1	0
104_13	104	4x	g279	H18	0	1	1	0	1	0	1	0	0	1	0	0	1	0	1	0	1	1	0	0	0	0	0	0	0	1	1	0	0	0	0	1	0	0	0	0	0	0	1	0	0	0	1	1	0
104_14	104	4x	g280	H28	0	1	0	0	1	0	1	0	0	1	0	0	1	0	0	0	0	0	0	0	0	0	0	0	0	1	0	0	0	0	0	1	0	1	0	0	1	0	1	0	0	0	0	1	0
104_18	104	4x	g281	H18	0	1	0	0	1	0	0	0	0	1	0	0	0	1	1	0	0	0	0	0	0	0	0	1	0	0	0	0	1	0	0	1	0	0	0	0	0	0	1	0	0	0	0	1	0
105_07	105	4x	g282	H18	0	1	1	0	1	0	1	0	0	1	0	1	1	0	1	0	0	0	0	0	0	0	0	1	0	0	0	0	0	0	0	1	0	1	0	0	0	0	1	0	0	1	0	1	0
105_08	105	4x	g283	H17	0	1	1	0	1	0	1	0	0	1	0	0	0	1	1	0	0	0	0	0	0	0	0	0	0	1	0	0	1	0	0	1	0	0	0	1	0	0	1	1	0	1	0	1	0
105_12	105	4x	g284	H01	0	1	1	0	1	0	1	0	0	1	0	0	0	1	0	0	0	0	0	0	0	0	0	0	0	0	0	0	0	0	0	1	0	0	0	0	0	0	1	0	0	0	0	1	0
105_17	105	4x	g285	H19	0	1	1	0	1	0	1	0	0	1	0	0	1	1	0	0	0	0	0	0	0	0	0	1	0	0	0	0	0	0	0	1	0	0	0	0	0	0	1	0	0	1	0	1	0
106_04	106	4x	g286	H01	0	1	1	0	0	0	1	0	0	1	0	0	0	1	1	0	0	0	0	0	0	0	0	0	0	1	0	0	0	0	0	1	0	0	0	0	0	0	1	0	0	1	0	0	0
106_10	106	4x	g287	H01	0	1	1	0	0	0	1	0	0	1	0	0	0	0	0	0	0	0	0	0	0	0	0	1	0	0	0	0	1	0	0	1	0	0	0	0	0	0	1	0	0	1	0	1	0
106_16	106	4x	g288	H01	0	1	1	0	1	0	1	0	0	1	0	0	1	1	0	0	1	0	1	0	0	0	0	1	0	0	0	0	0	0	0	1	0	0	0	0	0	0	1	0	0	0	0	1	0
107_03	107	4x	g289	H19	0	1	1	0	1	0	1	0	0	1	0	0	1	1	0	0	0	0	1	0	0	0	0	1	0	0	0	0	0	0	0	0	0	0	0	0	0	0	1	0	0	1	0	1	0
107_05	107	4x	g290	H19	0	1	1	0	1	0	1	0	0	1	0	0	0	1	0	0	0	0	0	0	0	0	0	1	0	0	0	0	1	0	0	1	0	0	0	0	0	0	1	0	0	1	0	0	0
107_06	107	4x	g291	H38	0	1	1	0	1	0	1	0	0	1	0	0	0	0	0	0	0	0	1	0	0	0	0	0	0	0	0	0	0	0	0	0	0	1	0	0	0	0	1	0	0	0	0	1	0
107_12	107	4x	g292	H19	0	1	1	0	1	0	1	0	0	1	0	0	0	0	0	0	0	0	0	0	0	0	0	1	0	1	0	0	1	0	0	0	0	1	0	0	0	0	1	0	0	1	0	0	0
108_05	108	4x	g293	H19	0	1	1	0	1	0	1	0	0	1	0	0	0	0	0	0	0	0	0	0	0	0	1	0	0	0	0	0	0	0	0	0	0	0	0	0	0	0	1	0	0	1	0	1	0
108_08	108	4x	g294	H19	0	1	1	0	1	0	1	0	0	1	0	0	0	1	0	0	0	0	0	0	0	0	1	1	0	0	0	0	0	0	0	1	0	0	0	0	0	0	1	0	0	1	0	1	0
108_10	108	4x	g295	H19	0	1	1	0	1	0	1	0	0	1	0	0	0	1	0	0	0	0	0	0	0	0	0	1	0	0	0	0	0	0	0	0	0	1	0	0	0	0	1	0	0	1	0	1	0
108_11	108	4x	g296	H19	0	1	0	0	1	0	1	0	0	1	0	0	1	0	1	0	0	0	0	0	0	0	0	1	0	0	0	0	0	0	0	1	0	0	0	0	0	0	1	0	0	1	0	0	0
109_03	109	4x	g297	H41	0	1	1	0	1	0	1	0	0	1	0	0	0	0	1	0	0	0	0	0	0	0	0	1	0	1	0	0	0	0	0	1	0	0	0	0	0	0	1	0	0	0	0	1	0
109_04	109	4x	g298	H01	0	1	0	0	1	0	1	0	0	1	0	0	1	0	1	0	0	0	0	0	0	0	0	0	0	0	0	0	0	0	0	1	0	0	0	0	0	0	1	0	0	0	0	1	0
109_12	109	4x	g299	H01	0	1	0	0	0	0	1	0	0	1	0	0	0	0	1	0	0	0	0	0	0	0	0	1	0	0	0	0	0	0	0	1	0	0	0	0	0	0	1	0	0	0	0	1	0
110_01	110	5x	g300	H23	0	1	1	0	1	0	1	0	0	0	0	0	0	0	0	0	0	0	1	0	0	0	0	0	0	0	0	0	0	0	0	1	0	0	0	0	0	0	1	1	0	1	0	1	0
110_03	110	5x	g300	H23	0	1	1	0	1	0	1	0	0	0	0	0	1	0	0	1	0	0	1	0	0	0	0	0	0	0	0	0	0	0	0	1	0	0	0	0	0	0	1	1	0	1	0	1	0
110_09	110	5x	g300	H23	0	1	1	0	1	0	1	0	0	1	0	0	1	0	0	1	0	0	1	0	0	0	0	0	0	0	0	0	0	0	0	1	0	0	0	0	0	0	1	1	0	1	0	1	0
110_11	110	8x	g301	H18	0	1	1	0	1	0	1	0	0	1	0	0	1	1	0	0	0	0	1	0	0	0	0	0	0	0	1	0	0	0	0	1	0	0	0	0	0	0	1	0	0	1	1	0	0
111_01	111	8x	g302	H18	0	1	1	0	1	0	1	0	0	0	0	0	1	1	0	0	0	0	1	0	0	0	0	0	0	0	0	0	0	0	0	1	0	0	0	0	0	0	1	0	0	1	0	1	0
111_04	111	6x	g302	H18	0	1	1	0	1	0	1	0	0	0	0	0	1	1	0	0	0	0	1	0	0	0	0	0	0	0	0	0	0	0	0	1	0	0	0	0	0	0	1	0	0	1	0	1	0
111_06	111	5x	g303	H18	0	1	0	0	1	1	1	0	0	1	0	0	1	0	0	0	0	0	1	0	0	0	0	1	0	0	0	0	1	0	0	1	0	0	0	0	0	0	0	0	0	0	0	1	0
111_10	111	7x	g304	H18	0	1	0	0	1	0	1	0	0	0	0	0	1	1	0	0	0	0	0	0	0	0	0	0	0	0	0	0	0	0	0	1	0	0	0	0	0	0	1	0	0	0	0	1	0
111_11	111	6x	g302	H18	0	1	1	0	1	0	0	0	0	0	0	0	1	1	0	0	0	0	0	0	0	0	0	0	0	0	0	0	0	0	0	1	0	0	0	0	0	0	1	0	0	1	0	1	0
111_13	111	8x	g305	H18	0	1	0	0	1	1	1	0	0	0	0	0	1	0	0	0	0	0	1	0	0	0	0	1	0	0	0	0	0	0	0	1	0	0	0	0	0	0	1	0	0	1	0	1	0
111_14	111	5x	g306	H01	0	1	1	0	1	0	1	0	0	0	0	0	1	1	0	0	0	0	0	0	0	0	0	1	0	0	0	0	0	0	0	1	0	0	0	0	0	0	1	0	0	0	0	1	0
111_15	111	7x	g304	H18	0	1	0	0	1	0	1	0	0	0	0	0	1	1	0	0	0	0	0	0	0	0	0	0	0	0	0	0	0	0	0	1	0	0	0	0	0	0	1	0	0	0	0	1	0
111_20	111	7x	g307	H18	0	1	1	0	1	0	0	0	0	1	0	0	1	0	0	0	0	0	0	0	0	0	0	0	0	0	0	0	0	0	0	1	0	0	0	0	0	0	1	0	0	1	0	0	0
112_03	112	4x	g308	H18	1	1	1	0	1	0	1	0	0	1	0	0	1	1	0	0	0	0	1	0	0	0	0	0	0	0	0	0	0	0	0	0	0	0	0	0	0	0	1	0	0	1	0	1	0
112_07	112	4x	g309	H18	1	1	1	0	1	0	1	0	0	1	0	0	1	0	0	0	0	0	1	0	0	0	0	0	0	0	0	0	0	1	0	0	0	0	0	0	0	0	1	0	0	1	0	1	0
112_11	112	4x	g310	H18	0	1	1	0	1	0	1	0	0	1	0	0	1	1	1	0	0	0	1	0	0	0	0	0	0	1	0	0	0	1	0	1	0	0	0	0	0	0	1	0	0	0	0	1	0
113_04	113	4x	g311	H02	0	1	1	0	1	0	0	0	0	1	0	0	1	0	1	0	0	0	0	0	0	0	0	0	0	0	0	0	0	0	0	1	0	0	0	0	0	0	1	0	0	1	0	0	0
113_06	113	4x	g312	H02	0	1	1	0	1	0	1	0	0	1	0	0	1	1	0	0	0	0	1	0	0	0	0	0	0	0	0	0	0	0	0	1	0	0	0	0	0	0	1	0	0	1	0	1	0
113_08	113	4x	g313	H02	0	1	1	0	1	0	1	0	0	1	0	0	1	1	1	0	0	0	0	0	0	0	0	0	0	0	0	0	0	0	0	1	0	0	0	0	0	0	1	0	0	1	0	1	0
113_12	113	4x	g314	H18	0	1	1	0	1	0	1	0	0	1	0	0	1	1	0	0	0	0	1	0	0	0	0	0	0	0	0	0	0	0	0	0	0	0	0	0	0	0	1	1	0	0	0	0	0
114_02	114	7x	g315	H18	0	1	1	0	1	0	1	0	0	1	0	0	1	1	0	0	0	0	1	0	1	0	0	0	0	0	0	0	0	0	0	1	0	0	0	0	0	0	1	0	0	1	0	1	0
114_04	114	7x	g316	H18	0	1	0	0	1	0	1	0	0	1	0	0	0	1	0	1	0	0	0	0	0	0	0	0	0	0	0	0	0	0	0	0	0	0	0	0	0	0	1	0	0	1	0	1	0
114_09	114	4x	g317	H17	0	1	0	0	0	0	1	0	0	1	0	0	1	1	1	1	0	0	1	0	0	0	0	0	0	0	0	0	0	0	0	0	0	0	0	0	0	0	1	0	0	1	0	1	0
114_10	114	4x	g318	H02	0	1	1	0	1	0	1	0	0	1	0	0	1	1	0	1	0	0	1	0	0	0	0	1	0	0	0	0	0	0	0	0	0	0	0	0	0	0	1	0	0	1	0	1	0
114_11	114	7x	g315	H18	0	1	1	0	1	0	1	0	0	1	0	0	1	1	0	0	0	0	1	0	1	0	0	0	0	0	0	0	0	0	0	1	0	0	0	0	0	0	1	0	0	1	0	1	0
114_16	114	4x	g319	H17	0	1	0	0	1	0	1	0	0	1	0	0	1	1	1	1	0	0	0	0	0	0	0	0	0	0	0	0	0	0	0	1	0	0	0	0	0	0	1	1	0	1	0	1	0
114_18	114	4x	g320	H17	0	1	0	0	1	0	1	0	0	1	0	0	1	1	0	1	0	0	0	0	0	0	0	0	0	0	0	0	0	0	0	0	0	0	0	1	0	0	1	0	0	1	0	1	0
115_01	115	7x	g321	H18	1	1	1	0	1	0	1	0	0	1	0	0	1	1	0	0	0	0	1	0	0	0	0	0	0	0	0	0	0	0	0	1	0	0	0	0	0	0	1	1	0	1	0	1	0
115_03	115	6x	g322	H18	0	1	1	0	0	0	1	0	0	1	0	0	1	1	1	0	1	0	0	0	1	0	0	1	0	0	0	0	0	0	0	1	0	0	0	0	0	0	1	1	0	1	0	1	0
115_04	115	5x	g323	H22	0	1	1	0	1	0	1	0	0	1	0	0	1	1	0	1	0	0	1	0	0	0	0	0	0	0	0	0	0	0	0	1	0	0	0	0	0	0	1	0	0	1	0	0	0
115_08	115	7x	g324	H18	1	1	1	0	1	0	1	0	0	1	0	0	1	1	0	0	0	0	1	0	0	0	0	0	0	0	0	0	0	0	0	1	0	0	0	0	0	0	1	1	0	1	0	1	0
115_10	115	7x	g321	H18	1	1	1	0	1	0	1	0	0	1	0	0	1	1	0	0	0	0	1	0	0	0	0	0	0	0	0	0	0	0	0	1	0	0	0	0	0	0	1	1	0	1	0	1	0
115_16	115	5x	g325	H18	0	1	1	0	1	1	1	0	0	1	0	0	1	1	0	1	0	0	0	0	0	0	0	1	0	1	0	0	0	0	0	1	0	0	0	0	0	0	1	0	0	1	0	1	0
115_17	115	7x	g326	H18	1	1	1	0	1	0	1	0	0	1	0	0	1	1	0	0	0	0	1	0	0	0	0	0	0	0	0	0	0	0	0	1	0	0	0	0	0	0	1	1	0	1	0	1	0
115_18	115	5x	g321	H18	1	1	1	0	1	0	1	0	0	1	0	0	1	1	0	0	0	0	1	0	0	0	0	0	0	0	0	0	0	0	0	1	0	0	0	0	0	0	1	1	0	1	0	1	0
116_03	116	4x	g327	H31	0	1	0	0	1	0	1	0	0	1	0	0	1	1	0	0	0	0	0	0	0	0	0	1	0	0	0	0	0	0	0	1	0	0	0	0	0	0	1	0	0	1	0	0	0
116_05	116	4x	g328	H11	1	1	0	0	1	0	1	0	0	1	0	0	0	0	1	0	0	0	0	0	0	0	0	1	0	1	0	0	0	0	0	1	0	0	0	0	0	0	1	0	0	0	0	0	0
116_07	116	4x	g329	H37	0	1	0	0	1	0	1	0	0	1	0	0	1	1	0	1	0	0	1	0	0	0	0	1	0	1	0	0	0	0	0	1	0	0	0	0	0	0	1	0	0	1	0	1	0
117_03	117	7x	g330	H23	0	1	1	0	1	0	1	0	0	1	0	0	0	1	0	0	0	0	0	0	0	0	0	0	0	1	0	0	0	0	0	1	0	0	0	1	0	0	1	0	0	1	0	1	0
117_04	117	4x	g331	H02	0	1	0	0	1	0	1	0	0	0	0	0	1	1	1	0	0	0	0	0	0	0	0	1	0	1	0	0	0	0	0	0	0	0	0	0	0	0	1	0	0	0	0	1	0
117_05	117	4x	g332	H19	1	1	1	0	1	0	1	0	0	1	0	0	1	1	1	0	0	0	0	0	0	0	0	0	0	0	0	0	0	0	0	1	0	0	0	0	0	0	1	0	0	0	0	0	0
117_07	117	5x	g333	H41	0	1	0	0	1	0	1	0	0	0	0	0	1	1	0	1	0	0	0	0	0	0	0	1	0	0	0	0	0	0	0	1	0	0	0	0	0	0	1	0	0	1	0	1	0
117_08	117	7x	g334	H41	1	1	0	0	1	0	1	0	0	0	0	0	1	1	1	1	0	0	0	0	0	0	0	1	0	0	0	0	0	0	0	1	0	0	0	0	0	0	1	0	0	1	0	1	0
117_11	117	7x	g335	H41	1	1	0	0	1	0	1	0	0	1	0	0	1	1	1	1	0	0	0	0	0	0	0	1	0	0	0	0	0	0	0	1	0	0	0	0	0	0	1	0	0	1	0	1	0
117_13	117	5x	g333	H41	0	1	0	0	1	0	1	0	0	1	0	0	1	1	0	1	0	0	0	0	0	0	0	1	0	0	0	0	0	0	0	1	0	0	0	0	0	0	1	0	0	1	0	1	0
117_14	117	7x	g330	H23	0	1	1	0	1	0	1	0	0	1	0	0	0	1	0	0	0	0	0	0	0	0	0	0	0	1	0	0	0	0	0	1	0	0	0	1	0	0	1	0	0	1	0	1	0
117_15	117	5x	g333	H41	0	1	0	0	1	0	1	0	0	1	0	0	1	1	0	1	0	0	0	0	0	0	0	1	0	0	0	0	0	0	0	1	0	0	0	0	0	0	1	0	0	1	0	1	0
117_19	117	4x	g336	H31	1	1	1	0	1	0	1	0	0	1	0	0	1	1	0	0	0	0	0	0	0	0	0	1	0	0	0	0	0	0	0	0	0	0	0	0	0	0	1	0	0	0	0	1	0
117_20	117	5x	g333	H41	1	1	0	0	1	0	1	0	0	1	0	0	1	1	0	1	0	0	0	0	0	0	0	1	0	0	1	0	0	0	0	1	0	0	0	0	1	0	1	0	0	1	0	1	0
118_01	118	6x	g337	H09	0	1	0	0	1	0	1	0	0	1	0	0	1	1	1	1	0	0	1	0	0	0	0	0	0	0	0	0	1	0	0	1	0	0	0	0	0	0	1	0	0	1	0	1	0
118_02	118	4x	g338	H01	0	1	1	0	1	0	1	0	0	0	0	0	1	1	0	1	0	0	0	0	0	0	0	0	0	0	0	0	0	0	0	1	0	0	0	0	0	0	1	0	0	1	0	1	0
118_08	118	4x	g339	H01	1	1	0	0	1	0	1	0	0	1	0	0	1	1	1	1	0	0	0	0	0	0	0	0	0	0	0	0	0	0	0	1	0	0	0	0	0	0	1	0	0	1	0	1	0
118_11	118	4x	g340	H31	0	1	0	0	0	0	1	0	0	1	0	0	1	1	0	1	0	0	1	0	0	0	0	1	0	0	0	0	0	0	0	0	0	0	0	0	0	0	1	0	0	0	0	0	0
118_12	118	4x	g341	H18	0	1	1	0	1	0	1	0	0	1	0	0	1	1	1	1	0	0	0	0	0	0	0	1	0	0	0	0	0	0	0	0	0	0	0	0	0	0	1	0	0	0	0	1	0
119_03	119	5x	g342	H19	0	1	0	0	1	0	1	0	0	1	0	0	1	1	0	0	0	0	0	0	0	0	0	1	0	0	0	0	0	0	0	1	0	0	0	0	0	0	1	0	0	1	0	1	0
119_05	119	7x	g343	H31	1	1	1	0	1	0	1	0	0	1	0	0	1	1	0	1	0	0	0	0	0	0	0	0	0	0	0	0	0	0	0	0	0	0	0	0	0	0	0	0	0	1	0	1	0
119_08	119	5x	g342	H19	0	1	0	0	1	0	1	0	0	1	0	0	1	1	0	0	0	0	0	0	0	0	0	1	0	0	0	0	0	0	0	1	0	0	0	0	0	0	1	0	0	1	0	1	0
119_09	119	7x	g344	H31	1	1	1	0	1	0	1	0	0	1	0	0	1	1	0	1	0	0	0	0	0	0	0	0	0	0	0	0	0	0	0	1	0	0	0	0	0	0	1	0	0	1	0	1	0
119_12	119	5x	g342	H19	0	1	0	0	1	0	1	0	0	1	0	0	1	1	0	0	0	0	0	0	0	0	0	1	0	0	0	0	0	0	0	1	0	0	0	0	0	0	1	0	0	1	0	1	0
119_13	119	5x	g342	H19	0	1	0	0	1	0	1	0	0	1	0	0	1	1	0	0	0	0	0	0	0	0	0	1	0	0	0	0	0	0	0	1	0	0	0	0	0	0	1	0	0	1	0	1	0
119_14	119	7x	g344	H31	1	1	1	0	1	0	1	0	0	1	0	0	1	1	0	1	0	0	0	0	0	0	0	0	0	0	0	0	0	0	0	0	0	0	0	0	0	0	1	0	0	1	0	1	0
119_16	119	7x	g344	H31	1	1	1	0	1	0	1	0	0	1	0	0	1	1	0	1	0	0	0	0	0	0	0	0	0	0	0	0	0	0	0	1	0	0	0	0	0	0	1	0	0	1	0	1	0
120_01	120	4x	g345	H01	1	1	0	0	1	0	1	0	0	1	0	0	0	1	0	1	0	0	0	0	0	0	0	0	0	1	0	0	0	0	0	1	0	0	0	0	0	0	1	1	0	1	0	1	0
120_07	120	4x	g346	H01	0	1	1	0	1	0	1	0	0	1	0	0	1	1	1	0	0	0	0	0	0	0	0	0	0	0	0	0	0	0	0	1	0	0	0	0	0	0	1	0	0	1	0	1	0
120_14	120	4x	g347	H01	0	0	0	0	1	0	1	0	0	1	0	0	1	1	1	0	0	0	0	0	0	0	0	1	0	0	0	0	0	1	0	1	0	0	0	0	0	0	1	0	0	1	0	1	0
120_19	120	4x	g348	H37	1	1	0	0	1	0	1	0	0	1	0	0	0	1	1	0	0	0	0	0	0	0	0	1	0	0	0	0	0	0	0	0	0	0	0	0	0	0	1	0	0	0	0	1	0
121_01	121	4x	g349	H31	0	1	1	0	0	0	1	0	0	1	0	0	1	1	0	0	0	0	1	0	0	0	0	0	0	0	0	0	0	0	0	0	0	0	0	0	0	0	1	0	0	0	0	1	0
121_04	121	6x	g350	H18	0	1	1	0	1	0	1	0	0	1	0	0	1	1	0	0	0	0	0	0	0	0	0	0	0	0	0	0	0	0	0	0	0	0	0	0	0	0	1	0	0	0	0	1	0
121_08	121	4x	g351	H01	0	1	0	0	1	0	1	1	0	0	0	0	0	1	0	0	0	0	0	0	0	0	0	1	0	0	0	0	0	0	0	1	0	0	0	0	0	0	1	0	0	1	0	1	0
121_09	121	4x	g352	H31	0	1	1	0	1	0	1	1	0	1	0	0	1	1	0	0	0	0	1	0	0	0	0	1	0	0	0	0	0	0	0	0	0	0	0	0	0	0	1	0	0	0	0	1	0
121_12	121	4x	g353	H17	0	1	1	0	1	0	1	0	0	1	0	0	0	1	1	0	0	0	0	0	0	0	0	1	0	0	0	0	0	0	0	1	0	0	0	0	0	0	1	0	0	1	0	1	0
122_05	122	4x	g354	H30	0	1	0	0	1	0	1	0	0	1	0	0	1	0	1	0	0	0	0	0	0	0	0	1	0	1	0	0	1	0	0	1	0	0	0	0	0	0	1	0	0	1	0	1	0
122_06	122	4x	g355	H18	0	1	1	0	1	0	1	0	0	1	0	0	1	1	1	1	0	0	1	0	0	0	0	1	0	0	0	0	0	0	0	1	0	0	0	0	0	0	1	0	0	1	0	0	0
122_08	122	5x	g356	H30	0	1	1	0	1	0	1	0	0	1	0	0	0	1	0	1	0	0	0	0	0	0	0	1	0	0	0	0	1	0	0	1	0	0	0	0	0	0	1	0	0	1	1	1	0
122_12	122	6x	g357	H18	1	1	1	0	1	0	1	0	0	1	0	0	1	1	0	1	1	0	0	0	0	0	0	1	0	0	0	0	1	0	0	1	0	0	0	0	0	0	1	0	0	1	1	1	0
122_14	122	4x	g358	H30	0	1	0	0	1	0	1	0	0	1	0	0	0	1	1	1	0	0	0	0	0	0	0	1	0	0	0	0	0	1	0	1	0	0	0	0	0	0	1	0	0	1	0	0	0
123_04	123	4x	g359	H22	0	1	0	0	1	0	1	0	0	1	0	0	0	1	1	0	0	0	0	0	0	0	0	0	0	0	0	0	0	1	0	0	0	0	0	0	0	0	1	0	0	1	0	1	0
123_07	123	4x	g360	H22	0	1	0	0	1	1	0	0	0	1	0	0	1	1	1	0	0	0	1	0	0	0	0	1	0	0	0	0	0	0	0	0	0	0	0	0	0	0	1	0	0	1	0	0	0
123_08	123	5x	g361	H01	0	1	1	0	1	0	1	0	0	1	0	0	1	0	1	0	0	0	0	0	0	0	0	0	0	0	0	0	0	0	0	0	0	0	0	0	0	0	1	0	0	1	0	1	0
123_09	123	4x	g362		0	1	1	0	1	0	1	0	0	1	0	0	0	1	0	0	0	0	0	0	0	0	0	0	0	0	0	0	0	0	0	1	0	0	0	0	0	0	1	0	0	1	0	1	0
123_10	123	4x	g363	H22	1	1	0	0	1	0	1	0	0	1	0	0	1	1	0	0	0	0	1	0	0	0	0	0	0	0	0	0	0	0	0	1	0	0	0	0	0	0	1	0	0	1	0	1	0
123_14	123	5x	g364	H01	0	1	1	0	1	0	1	0	0	1	1	0	1	0	1	0	0	0	0	0	0	0	0	0	0	1	0	0	0	0	0	1	0	0	0	0	0	0	1	0	0	1	1	1	0
125_03	125	5x	g365	H01	1	1	1	0	1	0	1	0	0	1	0	0	1	1	1	0	0	0	0	0	0	0	0	1	0	0	0	0	0	1	0	1	0	0	0	0	1	0	1	0	0	1	0	1	0
125_05	125	5x	g366	H18	0	1	1	0	1	0	1	0	1	1	0	0	1	1	0	0	0	0	1	0	0	0	0	1	0	0	0	0	0	0	0	1	0	1	0	0	0	0	1	1	0	0	0	1	0
125_06	125	8x	g365	H01	1	1	1	0	1	0	1	0	0	1	0	0	1	1	1	0	0	0	0	0	0	0	0	1	0	0	0	0	0	1	0	1	0	0	0	0	0	0	1	0	0	1	0	1	0
125_07	125	5x	g366	H18	0	1	1	0	1	0	1	0	1	1	0	0	1	1	0	0	1	0	1	0	0	0	0	1	0	0	0	0	0	0	0	1	0	1	0	0	0	0	1	1	0	0	0	1	0
125_09	125	5x	g367	H17	0	1	0	0	1	0	0	0	1	1	0	0	1	1	0	0	0	0	0	0	0	0	0	0	0	0	0	0	0	0	0	1	0	0	0	0	0	0	1	0	0	1	0	1	0
125_10	125	8x	g368	H01	1	1	1	0	1	0	0	0	0	1	0	0	1	1	0	0	0	0	0	0	0	0	0	1	0	0	0	0	0	1	0	1	0	0	0	0	0	0	1	0	0	1	0	1	0
125_11	125	8x	g365	H01	1	1	1	0	1	0	1	0	0	1	0	0	1	1	1	0	0	0	0	0	0	0	0	1	0	0	0	0	0	1	0	1	0	0	0	0	0	0	1	0	0	1	0	1	0
125_12	125	8x	g369	H18	0	1	1	0	1	0	1	0	1	1	0	0	1	1	1	0	0	0	1	0	0	0	0	1	0	0	0	0	0	0	0	1	0	1	0	0	0	0	1	1	0	0	0	1	0
126_07	126	5x	g370	H18	0	1	1	0	1	0	1	0	0	1	0	0	1	0	0	0	0	0	0	0	0	0	0	1	0	0	0	0	0	0	0	1	0	0	0	0	0	0	1	1	0	1	0	1	0
126_08	126	5x	g370	H18	0	1	0	0	1	0	1	0	0	1	0	0	1	0	0	0	0	0	0	0	0	0	0	1	0	0	0	0	0	0	0	1	0	0	0	0	0	0	1	1	0	1	0	1	0
126_09	126	5x	g370	H18	0	1	0	0	1	0	1	0	0	1	0	0	1	0	0	0	0	0	0	0	0	0	0	1	0	0	0	0	0	0	0	1	0	0	0	0	0	0	1	1	0	1	0	1	0
126_11	126	5x	g370	H18	0	1	0	0	1	0	1	0	0	1	0	0	1	0	0	0	0	0	0	0	0	0	0	1	0	0	0	0	0	0	0	1	0	0	0	0	0	0	1	1	0	1	0	1	0
127_01	127	5x	g366	H18	0	1	1	0	1	0	1	0	1	1	0	0	1	1	0	0	0	0	1	0	0	0	0	1	0	0	0	0	0	0	0	1	0	1	0	0	0	0	1	1	0	0	0	1	0
127_11	127	5x	g366	H18	0	1	1	0	1	0	1	0	1	1	0	0	1	1	0	0	0	0	1	0	0	0	0	1	0	0	0	0	0	0	0	1	0	1	0	0	0	0	1	1	0	0	0	1	0
128_01	128	4x	g371	H18	0	1	1	0	1	0	1	0	0	1	0	0	1	1	1	0	0	0	0	0	0	1	0	0	0	1	0	0	1	0	0	1	0	0	0	0	1	0	1	1	0	1	0	1	0
128_03	128	4x	g372	H18	0	1	1	0	1	1	1	0	0	1	0	0	0	1	1	0	0	0	0	0	0	1	0	1	0	1	0	0	0	0	0	1	0	0	0	0	0	0	1	0	0	1	0	0	0
128_06	128	4x	g373	H18	1	1	1	0	1	0	1	0	0	1	0	0	1	1	1	0	0	0	0	0	0	0	0	1	0	1	0	0	0	0	0	1	0	0	0	0	0	0	1	0	0	1	0	0	0
128_08	128	4x	g374	H18	0	1	1	0	1	0	1	0	0	1	0	0	1	1	1	0	0	0	0	0	0	0	0	1	0	1	0	0	0	0	0	1	0	1	0	0	0	0	1	1	0	1	0	1	0
129_06	129	5x	g375	H17	0	1	1	0	1	0	1	0	0	1	0	0	0	1	1	0	0	0	0	0	0	0	0	0	0	1	0	0	0	0	0	1	0	0	0	0	1	0	1	0	0	1	0	1	0
129_08	129	5x	g375	H17	0	1	1	0	1	0	1	0	0	1	0	0	0	1	1	0	0	0	0	0	0	0	0	0	0	1	0	0	0	0	0	1	0	0	0	0	0	0	1	0	0	1	0	1	0
129_11	129	5x	g375	H17	0	1	1	0	1	0	1	0	0	1	0	0	0	1	1	0	0	0	0	0	0	0	0	0	0	1	0	0	0	0	0	0	0	0	0	0	0	0	1	0	0	1	0	1	0
130_05	130	4x	g376	H01	0	1	1	0	1	0	1	0	0	1	0	0	1	1	0	0	0	0	0	0	0	0	0	1	0	1	0	0	0	0	0	1	0	0	0	0	0	0	1	0	0	1	0	1	0
130_09	130	4x	g377	H01	0	1	1	0	0	0	1	0	0	1	0	0	1	1	0	0	1	0	0	0	0	0	0	1	0	0	0	0	0	0	0	1	0	0	0	0	0	0	1	0	0	1	1	1	0
130_12	130	4x	g378	H01	0	1	1	0	0	0	1	0	0	1	0	0	0	1	1	1	0	0	0	0	0	0	0	0	0	0	0	0	0	0	0	1	0	0	0	0	0	0	1	0	0	1	0	0	0
130_15	130	4x	g379	H01	0	1	1	0	1	0	1	0	0	1	0	0	0	1	0	0	0	0	0	0	0	0	0	1	0	0	0	0	0	0	0	1	0	0	0	0	0	0	1	0	0	1	0	1	0
131_01	131	4x	g380	H19	1	1	1	0	0	0	1	0	0	1	0	0	0	1	0	0	0	0	0	0	0	0	0	1	0	0	0	0	0	0	0	1	0	0	0	0	1	0	1	0	0	1	0	1	0
131_08	131	4x	g381	H19	0	1	1	0	1	0	1	0	0	1	0	0	1	1	0	0	0	0	1	0	0	0	0	0	0	1	0	0	0	0	1	1	0	0	0	0	0	0	1	1	0	1	0	1	0
131_12	131	4x	g382	H19	0	1	1	0	0	0	1	0	0	1	0	0	0	1	0	0	0	0	0	0	0	1	0	1	0	0	0	0	0	0	0	1	0	0	0	0	0	0	1	0	0	0	0	0	0
132_02	132	5x	g383	H17	0	1	1	0	1	0	1	0	0	1	0	0	1	1	0	0	0	0	0	0	0	0	0	0	0	0	0	0	0	0	0	1	0	0	0	0	0	0	1	0	0	1	0	1	0
132_05	132	5x	g384	H18	0	1	1	0	1	0	1	0	0	1	0	1	1	1	0	0	0	0	0	0	0	0	0	0	0	1	0	0	0	0	0	1	0	1	0	0	1	0	1	1	0	1	0	1	0
132_06	132	5x	g383	H17	0	1	1	0	1	0	1	0	0	1	0	0	1	1	0	0	0	0	0	0	0	0	0	0	0	0	0	0	0	0	0	1	0	0	0	0	0	0	1	0	0	1	0	1	0
133_01	133	5x	g385	H14	1	1	1	0	0	0	1	1	0	1	0	0	1	1	0	0	0	0	1	0	0	0	0	1	0	0	0	0	0	0	1	1	0	0	0	0	0	0	1	0	0	1	0	1	0
133_02	133	5x	g385	H14	1	1	1	0	0	0	1	1	0	1	0	0	1	1	0	0	0	0	1	0	0	0	0	1	0	0	0	0	0	0	0	1	0	0	0	0	0	0	1	0	0	0	0	1	0
133_08	133	5x	g385	H14	1	1	1	0	0	0	1	1	0	1	0	0	1	1	0	0	0	0	1	0	0	0	0	1	0	0	0	0	0	0	0	1	0	0	0	0	0	0	1	0	0	1	0	1	0
133_09	133	5x	g385	H14	1	1	1	0	0	0	1	1	0	1	0	0	1	1	0	0	0	0	1	0	0	0	0	1	0	0	0	0	0	0	0	1	0	0	0	0	0	0	1	0	0	1	0	1	0
134_01	134	4x	g386	H49	1	1	1	0	1	0	1	1	0	1	0	0	1	1	1	0	0	0	1	0	0	0	0	0	0	0	0	0	0	0	0	1	0	0	0	0	0	0	1	1	0	1	0	1	0
134_11	134	4x	g387	H01	0	1	1	0	1	0	1	0	0	1	0	0	1	1	0	0	0	0	1	0	0	0	0	0	0	0	0	0	0	0	0	1	0	0	0	0	0	0	1	1	0	0	0	1	0
134_12	134	4x	g388	H18	0	1	1	0	1	0	1	1	0	1	0	0	1	1	0	0	1	0	0	0	0	0	0	1	0	0	1	0	0	0	1	1	0	0	0	0	0	0	1	0	0	1	0	1	0
134_13	134	6x	g389	H18	0	1	1	0	1	0	1	0	0	1	0	0	1	1	0	0	0	0	1	0	0	0	0	0	0	0	0	0	0	0	0	1	0	0	0	0	0	0	1	0	0	1	0	1	0
134_15	134	4x	g390	H18	0	1	0	0	1	0	1	0	0	0	0	0	1	0	1	0	0	0	1	0	0	0	0	1	0	0	0	0	0	0	0	1	0	0	0	0	0	0	1	0	0	1	0	1	0
135_01	135	4x	g391	H01	0	1	0	0	1	1	1	0	0	1	0	0	0	1	0	0	0	0	0	0	0	0	0	1	0	1	0	0	0	0	0	1	0	0	0	0	0	0	1	1	0	1	0	1	0
135_10	135	4x	g392	H01	0	1	0	0	1	1	1	0	0	1	0	0	1	1	0	0	0	0	1	0	1	1	0	1	0	0	0	0	0	0	0	1	0	0	0	0	0	0	1	0	0	1	1	1	0
135_17	135	4x	g393	H01	0	1	1	0	1	0	1	0	0	1	0	0	1	1	0	0	1	0	1	0	0	0	0	1	0	0	0	0	0	0	0	1	0	0	0	0	0	0	1	1	0	1	0	1	0
135_19	135	4x	g394	H18	0	1	0	0	1	1	1	0	0	1	0	0	1	1	0	0	0	0	1	0	0	0	0	0	0	0	0	0	0	0	0	1	0	0	0	0	0	0	1	1	0	1	0	1	0
136_02	136	5x	g395	H29	0	1	1	0	1	0	1	0	0	1	0	0	1	1	1	0	0	0	1	0	0	0	0	1	0	0	0	0	0	0	0	1	0	0	0	0	0	0	1	0	0	1	0	1	0
136_06	136	5x	g395	H29	0	1	1	0	1	0	1	0	0	1	0	0	1	1	1	0	0	0	1	0	0	0	0	1	0	0	0	0	0	0	0	1	0	0	0	0	0	0	1	0	0	1	0	1	0
136_10	136	5x	g395	H29	0	1	1	0	1	0	1	0	0	1	0	0	1	1	1	0	0	0	1	0	0	0	0	1	0	0	0	0	0	0	0	1	0	0	0	0	0	0	1	0	0	1	0	1	0
136_13	136	5x	g395	H29	0	1	1	0	1	0	1	0	0	1	0	0	1	1	1	0	0	0	1	0	0	0	0	1	0	0	0	0	0	0	0	1	0	0	0	0	0	0	1	0	0	1	0	1	0
137_02	137	5x	g396	H18	0	1	1	0	1	0	1	0	1	0	0	0	1	0	0	0	0	0	1	0	0	1	0	0	0	0	0	0	0	0	0	1	0	0	0	0	0	0	1	0	0	1	0	1	0
137_06	137	5x	g397	H19	0	1	0	0	1	0	1	0	0	1	0	0	1	1	0	0	0	0	1	0	0	0	0	1	0	0	0	0	0	0	0	1	0	0	0	0	0	0	1	0	0	1	0	1	0
137_07	137	5x	g396	H18	0	1	1	0	1	0	1	0	1	1	0	0	1	0	0	0	0	0	1	0	0	1	0	0	0	0	0	0	0	0	0	1	0	0	0	0	0	0	1	0	0	1	0	1	0
138_10	138	5x	g398	H14	0	1	1	0	0	0	1	0	0	1	0	0	1	1	0	0	0	0	0	0	0	0	0	1	0	0	0	0	0	0	0	1	0	0	0	0	1	0	1	0	0	1	0	1	0
138_11	138	7x	g399	H42	0	1	1	0	1	0	1	0	0	1	0	0	1	1	0	0	0	0	1	0	0	0	0	1	0	0	0	0	0	0	0	1	0	0	0	0	0	0	1	0	0	1	0	1	0
138_13	138	7x	g399	H33	0	1	1	0	1	0	1	0	0	1	0	0	1	1	0	0	0	0	1	0	0	0	0	1	0	0	0	0	0	0	0	1	0	0	0	0	0	0	1	0	0	1	0	1	0
138_14	138	5x	g400	H01	0	1	1	0	1	0	1	0	0	1	0	0	1	1	0	0	0	0	0	0	0	0	0	1	0	0	0	0	0	0	0	1	0	0	0	0	0	0	1	0	0	0	0	1	0
138_15	138	5x	g398	H14	0	1	1	0	0	0	1	0	0	1	0	0	1	1	0	0	0	0	0	0	0	0	0	1	0	0	0	0	0	0	0	1	0	0	0	0	0	0	1	0	0	1	0	1	0
138_16	138	5x	g401	H14	0	1	1	0	0	0	1	0	0	1	0	0	0	1	0	0	0	0	0	0	0	0	0	1	0	0	0	0	0	0	0	1	0	0	0	0	0	0	1	0	0	1	0	1	0
138_17	138	7x	g399	H33	0	1	1	0	1	0	1	0	0	1	0	0	1	1	0	0	0	0	1	0	0	0	0	1	0	0	0	0	0	0	0	1	0	0	0	0	0	0	1	0	0	1	0	1	0
139_03	139	5x	g402	H17	0	1	0	0	1	0	1	0	1	1	0	0	1	1	0	0	0	0	0	0	0	0	0	0	0	0	0	0	0	0	0	0	0	0	0	0	1	0	1	0	0	1	0	1	0
140_09	140	5x	g403	H01	0	1	1	0	1	0	1	0	0	1	0	0	1	1	0	0	0	0	1	0	0	0	0	0	0	1	0	0	0	0	0	1	0	0	0	0	0	0	1	0	0	1	0	1	0
140_12	140	5x	g403	H01	0	1	1	0	1	0	1	0	0	1	0	0	1	1	0	0	0	0	1	0	0	0	0	0	0	1	0	0	0	0	1	1	0	0	0	0	0	0	1	0	0	1	0	1	0
141_01	141	4x	g404	H28	0	1	0	0	1	0	1	0	0	1	0	0	0	1	1	1	0	0	0	0	0	0	0	0	0	0	0	0	0	1	0	1	0	0	0	0	0	0	1	0	0	1	0	1	0
141_03	141	4x	g405	H19	0	1	0	0	0	0	1	0	0	1	0	0	0	1	1	0	0	0	0	0	0	0	0	0	0	0	0	0	0	0	0	1	0	0	0	0	1	0	1	1	0	1	1	1	0
141_13	141	4x	g406	H19	0	1	1	0	1	1	1	0	0	1	0	0	1	0	1	1	0	0	0	0	0	1	0	0	0	0	0	0	0	0	0	1	0	0	0	0	0	0	1	0	0	1	0	1	0
141_16	141	4x	g407	H19	0	1	0	0	1	1	1	0	0	1	0	0	1	1	1	0	0	0	0	0	0	0	0	0	0	0	0	0	0	0	0	1	0	0	0	0	0	0	1	0	0	1	0	1	0
142_06	142	4x	g408	H43	0	1	1	0	1	0	1	1	0	1	0	0	1	1	0	0	0	0	1	0	0	0	0	1	0	0	0	0	0	0	0	1	0	0	0	0	0	0	1	0	0	1	0	1	0
142_11	142	4x	g409	H21	0	1	1	0	1	1	1	0	0	1	0	0	1	0	0	0	0	0	0	0	0	0	0	1	0	0	0	0	0	0	0	1	0	0	0	0	0	0	1	0	0	0	0	1	0
143_02	143	8x	g389	H18	0	1	1	0	1	0	1	0	0	1	0	0	1	1	0	0	0	0	1	0	0	0	0	0	0	0	0	0	0	0	0	1	0	0	0	0	0	0	1	0	0	1	0	1	0
143_03	143	8x	g389	H18	0	1	1	0	1	0	0	0	0	1	0	0	1	1	0	0	0	0	1	0	0	0	0	0	0	0	0	0	0	0	0	1	0	0	0	0	0	0	1	0	0	1	0	1	0
143_04	143	5x	g410	H01	0	1	1	0	1	0	1	0	0	1	0	0	1	1	1	0	0	0	1	0	0	0	0	0	0	0	0	0	0	0	0	1	0	0	0	0	0	0	1	1	0	1	0	1	0
143_06	143	5x	g410	H01	0	1	1	0	1	0	1	0	0	1	0	0	1	1	1	0	0	0	1	0	0	0	0	0	0	0	0	0	0	0	0	1	0	0	0	0	0	0	1	1	0	1	0	1	0
143_07	143	5x	g410	H01	0	1	1	0	1	0	1	0	0	1	0	0	1	1	1	0	0	0	1	0	0	0	0	0	0	0	0	0	0	0	0	1	0	0	0	0	0	0	1	1	0	1	0	1	0
143_17	143	5x	g411	H18	1	1	1	0	1	0	1	0	0	1	0	0	1	1	0	0	0	0	1	0	0	0	0	0	0	0	0	0	0	0	0	1	0	0	0	0	0	0	1	0	0	1	0	1	0
143_19	143	8x	g389	H18	0	1	1	0	1	0	1	0	0	1	0	0	1	1	0	0	0	0	1	0	0	0	0	0	0	0	0	0	0	0	1	1	0	0	0	0	0	0	1	0	0	1	0	1	0
144_02	144	5x	g412	H18	0	1	1	0	1	0	1	0	0	0	0	0	1	1	0	0	0	0	0	0	0	0	0	0	0	0	0	0	0	0	0	1	0	0	0	0	0	0	1	0	0	1	0	1	0
144_04	144	4x	g413	H31	0	1	1	0	1	1	1	0	0	1	0	0	0	1	0	0	1	0	0	0	0	0	0	1	0	1	0	0	0	0	0	0	0	0	0	0	0	0	1	0	0	0	0	1	0
144_05	144	5x	g414	H18	0	1	1	0	1	0	0	0	0	1	0	0	0	0	0	1	0	0	0	0	0	0	0	0	0	0	1	0	0	0	0	1	0	0	0	0	0	0	1	1	0	1	0	1	0
144_08	144	4x	g415	H15	0	1	0	0	1	0	1	0	0	1	0	0	0	1	0	0	0	0	0	0	0	0	0	0	0	0	0	0	0	1	0	1	0	0	0	0	0	0	1	0	0	1	0	0	0
144_09	144	4x	g416	H31	0	1	1	0	1	1	1	0	0	0	0	0	1	1	0	0	0	0	1	1	0	0	0	1	0	0	0	0	0	0	0	0	0	0	0	0	0	0	1	0	0	0	0	1	0
144_15	144	5x	g414	H18	0	1	1	0	1	0	1	0	0	1	0	0	0	0	0	1	0	0	0	0	0	0	0	0	0	1	0	0	0	0	0	1	0	0	0	0	0	0	1	1	0	1	0	1	0
144_20	144	4x	g417	H18	0	1	0	0	1	0	1	0	0	0	0	0	1	1	1	0	0	0	1	0	0	0	0	1	0	0	0	0	0	0	0	1	0	0	0	1	0	0	1	0	0	0	0	0	0
145_03	145	4x	g418	H32	0	1	1	0	1	0	1	0	0	1	0	0	1	1	0	0	0	0	1	0	0	1	0	1	0	0	0	0	1	1	0	1	0	0	0	0	1	0	1	0	0	1	1	1	0
145_11	145	4x	g419	H40	0	1	1	0	1	0	1	0	0	1	0	0	1	1	0	0	1	0	0	0	0	0	0	1	0	1	0	0	0	0	0	1	0	0	0	0	0	0	1	0	0	0	0	1	0
146_03	146	5x	g420	H18	0	1	1	0	0	0	1	0	0	1	0	0	1	1	0	0	0	0	0	0	0	0	0	1	0	0	0	0	1	0	0	1	0	0	0	0	0	0	1	0	0	1	0	1	0
146_04	146	4x	g421	H40	0	1	1	0	0	0	1	0	0	1	0	0	0	1	0	0	0	0	0	0	0	0	0	1	0	0	0	0	1	0	0	1	0	0	0	0	0	0	1	0	0	0	0	1	0
146_06	146	4x	g422	H18	0	1	1	0	0	0	1	0	0	1	0	0	1	0	1	0	1	0	0	0	0	0	0	1	0	1	0	0	0	0	0	1	0	0	0	0	0	0	1	0	0	0	1	1	0
146_07	146	4x	g423	H18	0	1	1	0	0	0	1	0	0	1	0	0	0	0	0	1	0	0	0	0	0	0	0	0	0	0	0	0	0	0	0	1	0	0	0	0	0	0	1	1	0	1	0	1	0
146_09	146	5x	g424	H18	0	1	1	0	1	0	0	0	0	1	0	0	1	1	0	0	0	0	1	0	0	0	0	0	0	0	0	0	0	0	0	1	0	0	0	0	0	0	1	1	0	1	0	0	0
146_20	146	6x	g425	H32	0	1	1	0	0	0	0	0	0	1	0	0	1	1	0	0	0	0	1	0	0	0	0	0	0	0	0	0	0	0	0	1	0	0	0	0	0	0	1	0	0	1	0	1	0
147_02	147	5x	g426	H21	0	1	1	0	1	0	1	0	0	1	0	0	1	1	0	0	0	0	1	0	0	0	0	1	0	1	0	0	0	0	0	1	0	0	0	0	0	0	1	0	0	0	0	1	0
147_03	147	5x	g426	H21	0	1	1	0	1	0	1	0	0	1	0	0	1	1	0	0	0	0	1	0	0	0	0	1	0	1	0	0	0	0	0	1	0	0	0	0	0	0	1	0	0	0	0	1	0
147_18	147	5x	g426	H21	0	1	1	0	1	0	0	0	0	1	0	0	1	1	0	0	0	0	0	0	0	0	0	1	0	0	0	0	0	0	0	1	0	0	0	0	0	0	1	0	0	0	0	1	0
148_01	148	4x	g427	H18	0	1	0	0	1	0	1	0	0	1	0	0	1	1	1	0	0	0	1	0	0	0	0	0	1	0	0	0	1	0	0	0	0	0	0	0	0	0	1	0	0	1	0	0	0
148_06	148	4x	g428	H40	0	1	1	0	0	0	1	0	0	1	0	0	1	1	0	0	0	0	0	0	0	0	0	0	1	0	0	0	1	0	0	1	0	0	0	0	0	0	1	0	0	1	0	0	0
148_10	148	4x	g429	H18	1	1	1	0	1	0	1	0	0	0	0	0	1	1	0	0	0	0	1	0	0	0	0	1	0	0	0	0	0	0	0	1	0	0	0	0	0	0	1	0	0	1	0	1	0
149_02	149	4x	g430	H01	1	1	0	0	1	0	1	0	0	0	0	0	1	1	0	0	0	0	0	0	0	0	0	0	0	0	0	0	0	0	0	1	0	0	0	0	0	0	1	0	0	1	0	1	0
149_06	149	5x	g431	H18	1	1	1	0	1	0	0	0	0	1	0	0	0	1	0	0	0	0	0	0	0	0	0	0	0	0	0	0	0	0	0	1	0	0	0	0	0	0	1	1	0	1	0	0	0
149_13	149	4x	g432	H01	0	1	0	0	1	1	0	0	0	0	0	0	0	1	0	0	0	0	0	0	0	0	0	0	0	0	0	0	0	0	0	1	0	0	0	0	0	0	1	0	0	1	0	1	0
149_14	149	5x	g433	H18	1	1	0	1	1	0	0	0	0	1	0	0	0	1	0	0	0	0	0	0	0	0	0	0	0	0	0	0	1	0	0	1	0	0	0	0	0	0	1	0	0	1	0	1	0
149_18	149	5x	g433	H18	0	1	0	1	1	0	0	0	0	1	0	0	0	1	0	0	0	0	0	0	0	0	0	0	0	0	0	0	1	0	0	1	0	0	0	0	0	0	1	0	0	1	0	1	0
150_05	150	6x	g434	H44	0	1	1	0	1	0	1	0	0	1	1	0	1	0	1	0	0	0	0	0	0	1	0	0	1	0	0	0	0	0	0	1	0	0	0	0	0	0	1	0	0	1	0	1	0
150_13	150	8x	g435	H32	0	1	1	0	1	0	0	0	0	1	0	0	0	1	0	0	0	0	0	0	0	0	0	1	0	0	0	0	0	0	0	1	0	0	0	0	0	0	1	0	0	1	0	0	0
150_15	150	5x	g410	H01	0	1	1	0	1	0	1	0	0	1	0	0	0	1	0	0	0	0	1	0	0	0	0	0	0	0	0	0	0	0	0	1	0	0	0	0	0	0	1	1	0	1	0	1	0
150_18	150	7x	g436	H18	0	1	1	0	0	1	1	0	0	1	0	0	1	1	0	0	0	0	0	0	0	0	0	1	0	0	0	0	1	0	0	1	0	0	0	0	0	0	1	0	0	1	0	0	0
151_03	151	4x	g437	H18	0	1	0	0	1	0	1	0	0	1	0	0	1	1	1	0	0	0	0	0	0	0	0	0	0	0	0	0	0	0	0	1	0	0	0	0	0	0	1	0	0	0	0	1	0
151_09	151	4x	g438	H18	0	1	0	0	1	0	1	0	0	1	0	0	1	1	1	0	0	0	0	0	0	0	0	1	0	0	0	0	0	0	0	1	0	0	0	0	0	0	1	0	0	0	0	1	0
151_11	151	4x	g439	H18	0	1	0	0	0	0	1	0	0	1	0	0	1	1	0	0	0	0	0	0	0	0	0	0	0	0	0	0	1	0	0	1	0	0	0	0	0	0	1	1	0	1	0	0	0
151_19	151	5x	g440	H18	0	1	0	0	1	0	1	0	0	1	0	0	1	1	0	0	0	0	1	0	0	0	0	1	0	0	0	0	1	0	0	1	0	0	0	0	0	0	1	0	0	1	0	1	0
152_06	152	4x	g441	H01	1	1	1	0	1	0	1	0	0	1	0	0	1	1	0	0	0	0	1	0	0	0	0	0	0	0	0	0	1	0	0	1	0	0	0	0	0	0	1	0	0	1	0	1	0
152_09	152	4x	g442	H30	0	1	0	0	1	1	1	0	0	1	0	0	1	1	0	0	0	0	1	0	0	0	0	0	0	0	0	0	0	0	0	1	0	0	0	0	0	0	1	0	0	1	0	1	0
153_05	153	4x	g443	H18	0	1	1	0	1	0	0	0	0	1	0	0	1	0	0	0	0	0	0	0	0	0	0	1	0	0	0	0	1	0	0	1	0	0	0	0	0	1	1	0	0	1	0	0	0
153_07	153	4x	g444	H20	0	1	1	0	0	0	1	0	0	1	0	0	1	1	0	0	0	0	0	0	0	0	0	1	0	0	0	0	0	0	0	1	0	0	0	0	0	0	1	0	0	0	0	1	0
153_08	153	4x	g445	H18	0	1	1	0	0	0	1	0	0	1	0	0	1	1	0	0	0	0	0	0	0	0	0	1	0	0	0	0	0	0	0	1	0	0	0	0	0	1	1	0	0	1	0	1	0
153_09	153	4x	g446	H18	0	1	1	0	0	0	1	0	0	1	0	0	1	1	0	0	0	0	0	0	0	0	0	0	0	0	0	0	0	0	0	1	0	0	0	0	0	1	1	0	0	1	0	1	0
154_09	154	5x	g447	H32	0	1	1	0	1	0	1	0	0	1	0	0	0	0	0	0	0	0	0	1	0	0	0	0	0	0	0	0	1	0	0	1	0	0	0	0	0	0	1	0	0	1	0	1	0
155_02	155	6x	g448	H15	1	1	0	0	0	0	1	0	0	1	0	0	1	1	0	0	0	0	0	0	0	0	0	1	0	0	0	0	0	1	0	1	0	0	0	0	0	0	1	0	0	0	0	1	0
155_06	155	4x	g449	H15	0	1	1	0	1	0	1	0	0	1	0	0	0	1	0	0	0	0	1	0	0	0	0	0	0	0	0	0	0	0	0	1	0	0	0	0	0	0	1	0	0	1	0	0	0
155_09	155	4x	g450	H15	1	1	0	0	1	0	1	0	0	1	0	0	1	1	0	0	0	0	1	0	0	0	0	1	0	0	0	0	0	1	0	1	0	0	0	0	0	0	0	0	0	1	0	1	0
155_10	155	4x	g451	H15	1	1	1	0	1	0	1	0	0	1	0	0	1	1	0	0	0	0	0	0	0	0	0	0	0	0	0	0	1	1	0	1	0	0	0	0	0	0	1	0	0	1	0	0	0
155_11	155	4x	g452	H18	0	1	1	0	0	0	1	0	0	1	0	0	1	1	0	0	0	0	1	0	0	0	0	0	0	0	0	0	1	1	0	1	0	0	0	0	0	0	1	0	0	1	0	0	0
156_01	156	5x	g453	H45	0	1	1	0	1	0	1	0	0	1	0	0	1	1	0	0	0	0	1	0	0	0	0	1	0	0	0	0	0	0	0	1	0	0	0	0	0	0	1	1	0	1	0	1	0
156_02	156	7x	g454	H01	0	1	0	0	1	0	1	0	0	1	0	0	1	1	0	0	0	0	0	0	0	0	0	0	0	0	0	0	0	0	0	0	0	0	0	0	0	0	1	0	0	1	1	1	0
156_07	156	5x	g455	H01	0	1	0	0	1	0	1	0	0	1	0	0	0	1	0	0	0	0	0	0	0	0	0	0	0	0	0	0	0	0	0	0	0	0	0	0	0	0	1	0	0	0	0	1	0
156_11	156	8x	g456	H18	1	1	1	0	1	0	1	0	0	1	0	0	0	1	0	0	0	0	0	0	0	0	0	1	0	0	0	0	0	0	0	1	0	0	0	0	0	0	1	1	0	1	0	0	0
156_12	156	7x	g457	H42	1	1	1	0	1	0	1	0	0	1	0	0	1	1	0	0	0	0	0	0	0	0	0	0	0	1	0	0	0	0	0	1	0	0	0	0	0	0	1	0	0	1	0	1	0
156_14	156	5x	g455	H01	0	1	0	0	1	0	1	0	0	1	0	0	1	1	0	0	0	0	0	0	0	0	0	0	0	0	0	0	0	0	0	0	0	0	0	0	0	0	1	0	0	0	0	1	0
156_17	156	7x	g457	H42	1	1	1	0	1	0	1	0	0	1	0	0	1	1	0	0	0	0	0	0	0	0	0	0	0	1	0	0	0	0	0	0	0	0	0	0	0	0	1	0	0	1	0	1	0
156_19	156	5x	g455	H01	0	1	0	0	1	0	1	0	0	1	0	0	1	1	0	0	0	0	0	0	0	0	0	0	0	0	0	0	0	0	0	0	0	0	0	0	0	0	1	0	0	0	0	1	0
157_01	157	5x	g395	H29	0	1	1	0	0	0	1	0	0	1	0	0	1	1	0	0	0	0	1	0	0	0	0	1	0	0	0	0	0	0	0	1	0	0	0	0	0	0	1	0	0	1	0	1	0
157_11	157	5x	g325	H18	0	1	1	0	1	0	1	0	0	1	0	0	0	1	0	1	0	0	0	0	0	0	0	1	0	1	0	0	0	0	0	1	0	0	0	0	0	0	1	0	0	1	0	1	0
157_12	157	7x	g458	H03	0	1	1	0	1	1	1	0	0	1	0	0	1	1	0	1	0	0	1	0	0	0	0	1	0	0	0	0	0	0	0	1	0	0	0	0	0	0	1	0	0	1	0	1	0
157_17	157	5x	g459	H18	0	1	0	0	0	0	1	0	0	1	0	0	1	1	1	0	0	0	0	0	0	0	0	1	0	0	0	0	1	0	0	1	0	0	0	0	0	0	1	1	0	1	0	0	0
157_18	157	8x	g460	H01	0	1	1	0	1	0	1	0	0	1	0	0	1	1	1	0	0	0	0	0	0	0	0	1	0	0	0	0	0	0	0	0	0	0	0	0	0	0	1	0	0	1	0	1	0
157_20	157	5x	g461	H42	0	1	1	0	1	0	1	0	0	1	0	0	1	1	0	0	0	0	1	0	0	0	0	0	0	0	0	0	1	0	0	1	0	0	0	0	0	0	1	0	0	1	0	1	0
158_07	158	7x	g462	H18	0	1	0	0	1	0	1	0	0	0	0	0	1	1	0	0	0	0	1	0	0	0	0	0	0	0	0	0	0	0	0	1	0	0	0	0	0	0	1	0	0	1	0	1	0
158_09	158	7x	g463	H18	0	1	0	0	1	0	1	0	0	1	0	0	1	1	0	0	0	0	0	0	0	0	0	0	0	0	0	0	0	0	0	1	0	0	0	0	0	0	1	0	0	1	0	0	0
158_14	158	7x	g464		0	1	0	0	1	0	1	0	0	1	0	0	1	1	1	0	0	0	1	0	0	0	0	0	0	0	0	0	0	0	0	1	0	0	0	0	0	0	1	0	0	1	0	1	0
159_04	159	8x	g465	H19	0	1	1	0	1	1	1	0	0	1	0	0	1	1	0	0	0	0	0	0	0	0	0	0	0	0	0	0	1	0	0	1	0	0	0	0	0	0	1	1	0	1	0	1	0
159_06	159	5x	g466	H19	0	1	1	0	0	1	1	0	0	1	0	0	0	1	1	0	0	0	0	0	0	0	0	0	0	0	0	0	1	0	0	1	0	0	0	0	0	0	1	1	0	1	0	0	0
159_16	159	5x	g466	H42	0	1	1	0	0	1	1	0	0	1	0	0	0	1	0	0	0	0	0	0	0	0	0	0	0	0	0	0	1	0	0	1	0	0	0	0	0	0	1	1	0	1	0	0	0
159_18	159	6x	g467	H23	0	1	0	0	1	0	1	0	0	1	0	0	0	1	0	1	0	0	0	0	0	0	0	1	0	0	0	0	0	0	0	1	0	0	0	0	0	0	1	0	0	1	0	1	0
159_20	159	5x	g466	H19	0	1	1	0	0	1	1	0	0	1	0	0	1	1	1	0	0	0	0	0	0	0	0	0	0	1	0	0	1	0	0	1	0	0	0	0	0	0	1	1	0	1	0	0	0
159_21	159	5x	g468	H42	0	1	1	0	0	1	0	0	0	1	0	0	1	0	0	0	0	0	0	0	0	0	0	1	0	0	0	0	0	0	0	1	0	0	0	0	0	0	1	1	0	1	0	1	0
160_01	160	7x	g469	H31	0	1	0	0	1	0	1	0	0	1	0	0	0	1	0	0	0	0	0	0	0	0	0	1	0	0	0	0	0	0	0	1	0	0	0	0	0	0	1	0	0	1	0	1	0
160_07	160	7x	g469	H31	0	1	0	0	1	0	1	0	0	1	0	0	1	1	1	1	0	0	1	0	0	0	0	1	0	0	0	0	0	0	0	1	0	0	0	0	0	0	1	0	0	1	0	1	0
160_10	160	5x	g468	H42	0	1	1	0	0	1	1	0	0	1	0	0	1	0	0	0	0	0	0	0	0	0	0	1	0	0	0	0	0	0	0	1	0	0	0	0	0	0	1	1	0	1	0	1	0
160_13	160	7x	g470	H31	0	1	0	0	1	0	1	0	0	1	0	0	1	1	1	1	0	0	1	0	0	0	0	1	0	0	0	0	0	0	0	1	0	0	0	0	0	0	1	0	0	1	0	1	0
160_16	160	5x	g468		0	1	1	0	0	1	1	0	0	1	0	0	1	0	0	0	0	0	0	0	0	0	0	1	0	0	0	0	0	0	0	1	0	0	0	0	0	0	1	1	0	1	0	1	0
160_18	160	5x	g471	H42	0	1	1	0	0	0	1	0	0	1	0	0	1	1	0	1	0	0	0	0	0	0	0	1	0	0	0	0	0	0	0	1	0	0	0	0	0	0	1	0	0	1	1	1	0
160_20	160	5x	g471	H42	0	1	1	0	0	0	1	0	0	1	0	0	1	1	0	1	0	0	0	0	0	0	0	1	0	0	0	0	0	0	0	1	0	0	0	0	0	0	1	0	0	1	0	1	0
161_02	161	4x	g472	H18	0	1	0	0	0	0	1	0	0	1	0	0	0	1	0	1	0	0	0	0	0	1	0	1	0	0	0	0	0	0	0	1	0	0	0	0	0	0	1	0	0	1	1	1	0
161_04	161	4x	g473	H10	0	1	1	0	0	0	1	1	0	1	0	0	1	1	0	1	0	0	1	0	0	0	1	1	0	0	0	0	0	0	0	1	0	0	0	0	0	0	1	0	0	1	0	1	0
161_06	161	4x	g474	H18	0	1	1	0	1	0	1	0	0	1	0	0	0	1	0	0	0	0	0	0	0	0	0	0	0	0	0	0	0	0	0	1	0	0	0	0	0	0	1	1	0	0	0	0	0
161_08	161	4x	g475	H10	0	1	1	0	0	0	1	0	0	1	0	0	1	1	0	1	0	0	1	0	0	1	1	1	0	0	0	0	0	0	0	1	0	0	0	0	0	0	1	1	0	1	0	1	0
162_04	162	4x	g476	H18	0	1	0	0	1	0	1	0	0	1	0	0	0	1	0	0	0	0	0	0	0	0	0	1	0	0	0	0	0	0	0	1	0	0	0	0	0	0	1	0	0	1	0	1	0
162_07	162	4x	g477	H33	0	1	0	0	1	0	0	0	0	1	0	0	0	1	0	0	0	0	0	0	0	0	0	0	0	0	0	0	0	0	0	1	0	0	0	0	0	0	1	1	0	1	0	0	0
162_08	162	4x	g478	H42	0	1	1	0	1	1	0	0	0	1	0	0	0	1	0	0	0	0	0	0	0	0	0	1	0	0	0	0	0	0	0	1	0	0	0	0	0	0	1	0	0	1	0	1	0
163_01	163	5x	g479	H42	0	1	1	0	0	0	1	0	0	1	0	0	1	1	0	0	0	0	0	0	0	1	0	1	0	0	0	0	0	0	0	1	0	0	0	0	0	0	1	0	0	1	0	1	0
163_10	163	5x	g480	H03	0	1	1	0	1	1	1	0	0	1	1	0	0	1	1	0	1	0	1	0	0	0	0	0	0	0	0	0	0	0	0	1	0	0	0	0	0	0	1	0	0	1	0	1	0
163_15	163	5x	g481	H03	0	1	1	0	1	1	1	0	0	1	1	0	0	1	1	0	1	0	1	0	0	0	0	0	0	0	0	0	0	0	0	1	0	0	0	0	1	0	1	0	0	1	0	1	0
163_18	163	5x	g482	H18	0	1	0	0	1	1	1	0	0	1	0	0	1	1	0	0	0	0	0	0	0	0	0	1	1	0	0	0	0	0	0	1	0	0	0	0	0	0	1	0	0	1	1	1	0
164_01	164	6x	g483	H08	0	1	1	0	1	0	1	1	0	1	0	0	1	1	0	1	0	0	0	0	0	0	0	1	0	0	0	0	0	0	0	1	0	0	0	0	0	0	1	0	0	0	0	1	0
164_04	164	4x	g484	H18	1	1	1	0	0	0	1	0	0	1	0	0	1	1	0	1	0	0	0	0	0	0	0	0	0	0	0	0	0	0	0	1	0	0	0	0	0	0	1	0	0	0	0	1	0
164_05	164	4x	g485	H46	0	1	0	0	1	0	1	0	0	1	0	0	1	1	0	0	0	0	1	0	0	0	0	1	0	0	0	0	0	0	0	1	0	0	0	0	0	0	1	0	0	1	1	1	0
164_09	164	4x	g486	H18	0	1	1	0	0	0	1	0	0	1	0	0	1	1	0	0	0	0	0	0	0	0	0	1	0	0	0	0	0	0	0	1	0	0	0	0	0	0	1	1	0	1	0	1	0
164_11	164	4x	g487	H08	0	1	1	0	1	0	1	0	0	1	0	0	1	1	0	0	1	0	1	0	0	0	0	0	0	0	0	0	0	0	0	1	0	0	0	0	0	0	1	1	0	1	0	1	0
165_01	165	5x	g488	H18	0	1	1	0	1	0	1	0	0	1	0	0	1	1	0	0	0	0	0	0	0	0	0	1	0	0	0	0	0	0	0	1	0	0	0	0	0	0	1	0	0	1	0	1	0
165_03	165	7x	g489	H18	0	1	1	0	1	1	0	0	0	1	0	0	1	1	0	0	0	0	0	0	0	0	0	1	0	0	0	0	0	0	0	1	0	0	0	0	0	0	1	1	0	1	0	1	0
165_05	165	7x	g489	H18	0	1	1	0	1	0	1	0	0	1	0	0	1	1	0	0	0	0	0	0	0	0	0	1	0	0	0	0	0	0	0	1	0	0	0	0	0	0	1	1	0	1	0	1	0
165_07	165	5x	g488	H18	0	1	1	0	1	0	1	0	0	1	0	0	1	1	0	0	0	0	0	0	0	0	0	1	0	0	0	0	0	0	0	1	0	0	0	0	0	0	1	0	0	1	0	1	0
165_08	165	7x	g488	H18	0	1	1	0	1	0	1	0	0	1	0	0	1	1	0	0	0	0	0	0	0	0	0	1	0	0	0	0	0	0	0	1	0	0	0	0	0	0	1	0	0	1	0	1	0
165_11	165	5x	g490	H18	0	1	1	0	1	0	1	0	0	1	0	0	1	0	1	1	0	0	0	1	0	0	0	1	0	0	0	0	0	0	0	1	0	0	0	0	0	0	1	1	0	1	0	1	0
165_13	165	7x	g488	H18	0	1	1	0	1	0	1	0	0	1	0	0	1	1	0	0	0	0	0	0	0	0	0	1	0	0	0	0	0	0	0	1	0	0	0	0	0	0	1	1	0	1	0	1	0
165_14	165	5x	g488	H18	0	1	1	0	1	0	1	0	0	1	0	0	1	1	0	0	0	0	0	0	0	0	0	1	0	0	0	0	0	0	0	1	0	0	0	0	0	0	1	0	0	1	0	1	0
169_02	169	4x	g491	H04	0	1	0	0	0	0	1	0	0	1	0	0	0	1	1	0	0	1	0	0	0	0	0	1	0	0	1	0	0	0	0	1	0	0	0	0	0	1	1	1	0	1	0	1	1
169_14	169	4x	g492	H18	0	1	0	0	0	0	1	0	0	1	0	0	0	1	0	0	0	0	1	0	0	0	0	0	0	1	0	0	0	0	0	1	0	0	0	0	0	0	1	0	0	0	0	1	0
169_15	169	6x	g493	H28	0	1	0	0	0	0	1	0	0	1	0	0	0	1	0	0	0	1	0	0	0	0	0	1	0	0	0	0	0	0	0	1	0	0	0	0	0	0	1	0	0	1	0	1	0
169_17	169	4x	g494	H04	1	1	1	0	1	0	1	0	0	1	0	1	0	1	1	0	0	1	0	0	0	0	0	0	0	0	0	0	0	0	0	1	0	0	0	0	0	0	1	0	0	0	0	1	0
169_18	169	4x	g495	H18	0	1	0	0	1	0	1	0	0	1	0	0	1	1	0	0	0	0	1	0	0	0	0	0	0	0	0	0	0	0	0	1	0	0	0	0	0	0	1	0	0	1	0	1	0
170_02	170	5x	g496	H18	1	1	0	0	0	0	1	0	0	1	0	0	0	1	1	0	0	0	0	0	0	0	0	1	0	0	0	0	0	0	0	1	0	0	0	1	1	0	1	0	0	0	0	1	0
170_16	170	7x	g497	H47	0	1	1	0	1	0	1	0	0	1	0	0	1	1	0	0	1	0	1	0	0	0	0	1	0	0	0	1	0	0	0	1	0	0	0	0	0	0	1	1	0	0	0	1	0
170_18	170	5x	g498	H18	0	1	0	0	1	0	1	0	0	1	0	0	1	0	0	0	0	1	0	0	0	0	0	1	0	0	0	0	0	0	0	1	0	0	0	0	0	0	1	0	0	1	0	1	0
170_19	170	7x	g499	H18	1	1	1	0	1	0	1	0	0	1	0	0	1	1	0	0	0	0	0	0	0	0	0	0	0	0	0	0	0	0	0	1	0	0	0	1	0	0	1	0	0	0	1	1	0
170_21	170	4x	g500	H18	1	1	0	0	1	1	1	0	0	1	0	0	1	0	0	0	0	0	0	1	0	0	0	0	0	0	0	0	0	0	0	1	0	0	0	0	0	0	1	0	0	0	1	1	0
171_03	171	4x	g501	H47	1	1	1	0	1	0	1	0	0	1	0	0	1	1	0	0	0	0	0	0	0	0	0	0	0	0	0	0	0	0	0	1	0	0	0	0	0	0	1	0	0	1	0	1	0
171_05	171	4x	g502	H18	0	1	1	0	0	0	1	0	0	1	0	0	0	1	1	0	0	1	0	1	0	0	0	0	0	0	0	0	0	0	0	1	0	0	0	0	0	0	1	0	0	1	1	1	0
171_15	171	4x	g503	H18	0	1	0	0	1	0	1	0	0	1	0	0	1	1	0	0	0	0	1	0	0	0	0	1	0	0	0	0	0	0	0	1	0	0	0	0	1	0	1	1	0	1	0	1	0
172_01	172	5x	g504	H18	0	1	1	0	1	0	1	0	0	1	0	0	1	1	0	0	0	1	0	0	0	0	0	1	0	0	0	0	1	0	0	1	0	0	0	0	0	0	1	0	0	0	0	1	0
172_04	172	4x	g505	H18	0	1	1	0	0	0	0	0	0	1	0	0	0	1	0	0	0	0	1	1	0	0	0	1	0	0	0	0	0	0	0	1	0	0	0	0	0	0	1	0	0	1	0	1	0
172_07	172	4x	g506	H18	0	1	0	0	1	0	1	0	0	0	0	0	0	1	0	0	0	0	0	0	0	0	0	0	0	0	0	0	0	0	0	1	0	0	0	0	0	0	1	0	0	1	0	1	0
172_09	172	4x	g507	H18	0	1	1	0	1	0	1	0	0	1	0	0	1	0	0	0	0	0	0	1	0	0	0	1	0	0	0	0	0	0	0	1	0	0	0	0	0	0	1	0	0	1	0	1	0
172_11	172	4x	g508	H18	0	1	1	0	1	0	1	0	0	1	0	0	1	1	1	0	0	0	0	1	0	0	0	1	0	0	0	0	0	0	0	1	0	0	0	0	0	0	1	0	0	0	0	1	0
172_13	172	5x	g509	H18	0	1	1	0	0	0	1	1	0	1	0	0	1	1	0	0	0	0	1	1	0	0	0	1	0	0	0	0	1	0	0	1	0	0	0	0	0	0	1	0	0	1	0	1	0
172_18	172	8x	g510	H18	1	1	0	0	1	1	1	0	0	1	0	1	1	0	0	1	0	0	1	1	0	0	0	0	0	0	0	0	1	0	0	1	0	0	0	0	0	0	1	0	0	1	0	1	0
172_19	172	7x	g511	H18	1	1	0	0	1	1	1	0	0	1	0	1	0	0	0	0	0	0	0	1	0	0	0	0	0	0	0	0	0	0	0	1	0	0	0	0	0	0	1	0	0	1	0	1	0
172_20	172	7x	g511	H18	1	1	0	0	1	1	1	0	0	1	0	1	0	0	0	1	0	0	0	1	0	0	0	0	0	0	0	0	0	0	0	1	0	0	0	0	0	0	1	0	0	1	1	1	0
173_03	173	8x	g512	H19	0	1	0	0	1	0	1	0	0	1	0	0	1	1	1	0	0	1	0	1	0	0	0	1	0	0	0	1	0	0	0	1	0	0	0	0	0	0	1	0	0	1	0	0	0
173_05	173	8x	g512	H19	0	1	0	0	1	0	1	0	0	1	0	0	1	1	1	0	0	0	0	1	0	0	0	1	0	0	0	1	0	0	0	1	0	0	0	0	0	0	1	0	0	1	0	0	0
173_06	173	8x	g512	H19	0	1	0	0	1	0	1	0	0	1	0	0	1	1	1	0	0	0	0	1	0	0	0	1	0	0	0	1	0	0	0	1	0	0	0	0	0	0	1	0	0	1	0	0	0
173_07	173	7x	g513	H48	0	1	1	0	1	0	1	0	0	1	0	0	1	1	0	0	0	0	1	0	0	0	0	1	0	0	0	0	1	0	0	1	0	0	0	0	0	0	1	0	0	1	0	0	0
173_08	173	5x	g514	H18	0	1	0	0	0	0	1	0	0	1	0	0	1	1	0	0	0	0	0	0	0	0	0	0	0	0	0	1	1	0	0	1	0	0	0	0	0	0	1	1	0	1	0	1	0
173_09	173	8x	g512	H19	0	1	0	0	1	0	1	0	0	1	0	0	1	1	1	0	0	0	0	1	0	0	0	1	0	0	0	1	0	0	0	1	0	0	0	0	0	0	1	0	0	1	0	0	0
173_11	173	5x	g515	H19	0	1	0	0	1	0	1	0	0	1	0	0	1	1	1	0	0	0	0	1	0	0	0	1	0	0	0	1	0	0	0	1	0	0	0	0	0	0	1	0	0	1	0	0	0
173_13	173	6x	g512	H19	0	1	0	0	1	0	1	0	0	1	0	0	1	1	1	0	0	0	0	1	0	0	0	1	0	0	0	1	0	0	0	1	0	0	0	0	0	0	1	0	0	1	0	0	0
173_14	173	7x	g516	H48	0	1	1	0	1	0	1	0	0	1	0	0	1	1	0	0	0	0	1	0	0	0	0	1	0	0	0	0	1	0	0	1	0	0	0	0	0	0	1	0	1	1	0	1	0
173_15	173	7x	g516	H48	0	1	1	0	1	0	1	0	0	1	0	0	1	1	0	0	0	0	1	0	0	0	0	1	0	0	0	0	1	0	0	1	0	0	0	0	0	0	1	0	0	1	0	1	0
173_16	173	6x	g517	H08	0	1	0	0	1	0	0	0	0	1	0	0	0	1	0	0	0	0	0	0	0	0	0	0	0	0	0	0	0	0	0	1	1	0	0	0	0	0	1	0	1	1	0	1	0
173_19	173	5x	g514	H18	0	1	0	0	0	0	1	0	0	1	0	0	1	1	0	0	0	0	0	0	0	0	0	0	0	0	0	0	1	0	0	1	0	0	0	0	0	0	1	1	0	1	0	1	0
174_01	174	5x	g518	H18	0	1	1	0	1	0	1	0	0	1	0	0	1	1	0	0	0	1	1	0	0	0	0	1	0	0	0	0	0	0	0	1	0	0	0	0	0	0	1	1	0	1	0	1	0
174_05	174	5x	g519	H18	0	1	0	0	1	0	1	0	0	1	0	0	1	0	0	0	0	1	1	0	0	0	0	1	0	0	0	0	0	0	0	1	0	0	0	0	0	0	1	1	0	1	0	1	0
174_06	174	5x	g519	H18	0	1	0	0	1	0	1	0	0	1	0	0	1	0	0	0	0	1	0	0	0	0	0	1	0	1	0	0	0	0	0	1	0	0	0	0	0	0	1	1	0	1	0	1	0
174_12	174	7x	g520	H31	0	1	1	0	1	0	1	0	0	1	0	0	1	1	1	0	0	0	0	0	0	0	0	1	0	0	0	0	0	0	0	1	0	0	0	0	0	0	1	0	0	1	0	1	0
174_14	174	7x	g520	H31	0	1	1	0	1	0	1	0	0	1	0	0	1	1	1	0	0	0	0	0	0	0	0	1	0	0	0	0	0	0	0	1	0	0	0	0	0	0	1	0	0	1	0	0	0
174_16	174	5x	g521	H18	0	1	1	0	1	0	0	0	0	1	0	0	0	0	0	0	0	0	0	0	0	0	0	1	0	0	0	0	0	0	0	1	0	0	0	0	0	0	1	1	0	1	0	1	0
175_06	175	7x	g522	H06	1	1	1	0	1	0	1	0	0	1	0	0	1	1	1	0	1	0	0	1	0	0	0	1	0	0	0	0	0	0	0	1	0	0	0	0	0	0	1	0	0	1	0	1	0
175_07	175	7x	g522	H06	1	1	1	0	1	0	1	0	0	1	0	0	1	1	1	0	1	0	0	1	0	0	0	1	0	0	0	0	0	0	0	1	0	0	0	0	0	0	1	0	0	1	0	1	0
175_09	175	7x	g523	H18	0	1	0	0	1	0	1	0	0	1	0	0	1	1	0	0	0	0	1	1	0	0	0	1	0	1	0	0	0	0	0	1	0	0	0	0	0	0	1	1	0	1	0	0	0
175_10	175	7x	g522	H06	1	1	1	0	1	0	1	0	0	1	0	0	1	1	1	0	1	0	0	1	0	0	0	1	0	0	0	0	0	0	0	1	0	0	0	0	0	0	1	0	0	1	0	1	0
176_03	176	7x	g524	H18	1	1	1	1	1	0	1	0	0	1	0	0	1	1	1	1	0	0	1	1	0	0	0	1	0	0	0	0	0	0	0	1	0	0	0	0	0	0	1	0	0	1	0	1	0
176_05	176	7x	g525	H18	1	1	1	1	1	0	1	0	0	1	0	0	1	1	0	0	0	0	1	1	0	0	0	1	0	0	0	0	0	0	0	1	0	0	0	0	0	0	1	0	1	1	1	1	0
176_07	176	6x	g526	H02	0	1	0	0	1	0	1	0	0	1	0	0	1	0	0	0	0	0	1	1	0	0	0	0	0	0	0	0	0	0	0	1	0	0	0	0	0	0	1	0	0	0	0	0	0
176_09	176	6x	g527	H02	0	1	0	0	1	0	1	0	0	1	0	0	1	1	0	1	0	0	0	1	0	0	0	1	0	0	0	0	0	0	0	1	0	0	0	0	0	0	1	0	1	1	0	0	0
176_16	176	5x	g528	H24	0	1	0	0	0	0	1	0	0	1	0	0	0	1	1	0	0	0	0	1	0	1	0	0	0	1	0	0	1	0	0	1	0	0	0	0	0	0	1	0	0	1	0	0	0
176_19	176	7x	g524	H18	1	1	1	1	1	0	1	0	0	1	0	0	1	1	1	0	0	0	1	1	0	0	0	1	0	0	0	0	0	0	0	1	0	0	0	0	0	0	1	0	0	1	0	1	0
179_02	179	7x	g529	H18	0	1	1	0	1	0	1	0	0	1	0	0	1	1	0	0	0	0	0	0	0	0	0	1	0	0	0	0	0	0	0	1	0	0	0	0	0	0	1	0	0	1	0	1	0
179_04	179	8x	g530	H01	0	1	0	0	1	0	1	0	0	1	0	0	1	1	0	0	0	0	1	0	0	0	0	1	0	1	0	1	0	0	0	1	0	0	0	0	0	0	1	1	0	1	0	1	0
179_05	179	8x	g530	H01	0	1	0	0	1	0	1	0	0	1	0	0	1	1	0	0	0	0	1	0	0	0	0	1	0	0	0	1	0	0	0	1	0	0	0	0	0	0	1	1	0	1	0	1	0
179_06	179	7x	g531	H01	0	1	0	0	1	0	1	0	0	1	0	0	0	1	0	0	0	0	0	0	0	0	0	1	0	1	0	1	0	0	0	1	0	0	0	0	0	0	1	1	0	1	0	1	0
179_07	179	7x	g529	H18	0	1	1	0	1	0	1	0	0	1	0	0	1	1	0	0	0	0	0	0	0	0	0	1	0	0	0	0	0	0	0	1	0	0	0	0	0	0	1	0	0	1	1	1	0
179_08	179	7x	g529	H18	0	1	1	0	1	0	0	0	0	1	0	0	0	1	0	0	0	0	0	0	0	0	0	1	0	0	0	0	0	0	0	1	0	0	0	0	0	0	1	0	0	1	0	1	0
179_10	179	8x	g530	H01	0	1	0	0	1	0	1	0	0	1	0	0	1	1	0	1	0	0	1	0	0	0	0	1	0	1	0	1	0	0	0	1	0	0	0	0	0	0	1	1	0	1	0	1	0
180_01	180	8x	g532	H08	0	1	1	0	1	0	1	0	0	1	0	0	1	1	0	0	0	0	1	1	0	0	0	0	0	0	0	0	0	0	0	1	0	0	0	0	0	0	1	0	1	1	0	1	0
180_02	180	8x	g533	H18	1	1	1	1	1	0	1	0	0	1	0	0	1	1	1	0	0	0	0	1	0	0	0	0	0	0	0	0	1	0	0	1	0	0	0	0	0	0	1	0	0	1	0	1	0
180_05	180	6x	g534	H02	0	1	1	1	1	0	1	0	0	1	0	0	0	1	0	0	0	0	0	0	0	0	0	1	0	0	0	0	0	0	0	1	0	0	0	0	0	0	1	0	0	1	0	0	0
180_06	180	6x	g535	H18	0	1	0	1	1	0	0	0	0	1	0	0	1	1	0	0	0	0	0	0	0	0	0	0	0	0	0	0	0	0	0	1	0	0	0	0	0	0	1	0	0	1	0	1	0
181_01	181	6x	g536	H02	0	1	0	0	1	0	1	0	0	1	0	0	1	1	1	0	0	0	0	1	0	0	0	0	0	0	0	0	1	0	0	1	0	0	0	0	0	0	1	0	0	0	0	1	0
181_04	181	6x	g536	H02	1	1	0	0	1	0	1	0	0	1	0	0	1	1	1	0	0	0	0	1	0	0	0	0	0	0	0	0	1	0	0	1	0	0	0	0	0	0	1	0	0	0	0	1	0
181_05	181	6x	g536	H02	0	1	0	0	1	0	1	0	0	1	0	0	1	1	1	0	0	0	0	1	0	0	0	0	0	0	0	0	1	0	0	1	0	0	0	0	0	0	1	0	0	0	0	1	0
181_08	181	6x	g536	H02	0	1	0	0	1	0	1	0	0	1	0	0	1	1	1	0	0	0	0	1	0	0	0	0	0	0	0	0	1	0	0	1	0	0	0	0	0	0	1	0	0	0	0	1	0
182_02	182	6x	g537	H04	0	1	1	0	1	0	1	0	0	1	0	0	1	1	0	0	0	0	0	0	0	0	0	0	0	0	0	0	0	0	0	1	0	0	0	1	0	0	1	0	0	1	0	1	0
182_06	182	6x	g537	H04	0	1	1	0	1	0	1	0	0	1	0	0	1	1	0	0	0	0	0	0	0	0	0	0	0	0	0	0	0	0	0	1	0	0	0	1	0	0	1	0	0	1	0	1	0
182_07	182	6x	g537	H04	0	1	1	0	1	0	1	0	0	1	0	0	1	1	0	0	0	0	0	0	0	0	0	0	0	0	0	0	0	0	0	1	0	0	0	1	0	0	1	0	0	1	0	1	0
182_09	182	6x	g537	H04	0	1	1	0	1	0	1	0	0	1	0	0	1	1	0	0	0	0	0	0	0	0	0	0	0	0	0	0	0	0	0	1	0	0	0	1	0	0	1	0	0	1	0	1	0
183_17	183	6x	g538	H02	0	1	0	1	1	0	1	0	0	1	0	0	0	1	0	0	0	0	0	1	0	0	0	1	0	0	0	0	0	0	0	1	0	0	0	0	0	0	1	0	0	1	0	0	0
183_22	183	5x	g539	H04	0	1	1	0	0	0	1	0	0	1	0	0	1	1	0	0	0	0	1	0	0	0	0	0	0	0	0	0	1	0	0	1	0	0	0	0	0	0	1	0	0	0	0	1	0
184_03	184	8x	g540	H18	0	1	0	0	0	1	1	0	0	1	0	0	0	0	0	0	0	0	0	1	0	0	0	1	0	0	0	0	0	0	0	1	0	0	0	0	0	0	1	1	1	1	0	0	0
184_06	184	6x	g541	H02	0	1	0	0	0	0	0	0	0	1	0	0	0	1	0	0	0	0	0	1	0	0	0	1	0	0	0	0	0	0	0	1	0	0	0	0	0	0	1	0	1	1	0	0	0
184_10	184	6x	g541	H02	0	1	0	0	0	0	1	0	0	1	0	0	0	1	0	0	0	0	0	1	0	0	0	1	0	0	0	0	0	0	0	1	0	0	0	0	0	0	1	0	1	1	0	0	0
184_11	184	6x	g534	H02	0	1	1	1	1	1	1	0	0	1	0	0	0	1	0	0	0	0	0	0	0	0	0	1	0	0	0	0	0	0	0	1	0	0	0	0	0	0	1	0	0	1	1	0	0
184_12	184	5x	g527	H02	0	1	0	0	0	0	1	0	0	1	0	0	0	1	0	0	0	0	0	1	0	0	0	1	0	0	0	0	0	0	0	1	0	0	0	0	0	0	1	0	1	1	0	0	0
185_01	185	5x	g542	H06	0	0	1	0	1	0	1	0	0	1	0	0	0	0	1	0	0	0	0	0	0	0	0	1	0	0	0	0	0	0	0	1	0	0	0	0	0	0	1	0	0	1	0	0	0
185_02	185	4x	g543	H23	0	1	1	0	0	0	1	0	0	1	0	0	1	0	0	0	0	0	0	0	0	0	0	1	0	0	0	1	0	0	0	1	0	0	0	0	0	0	1	0	1	1	0	1	0
185_03	185	7x	g544	H06	0	1	1	0	1	0	1	0	0	1	0	0	1	0	0	0	0	0	0	1	0	0	0	1	0	0	0	0	0	0	0	1	0	0	0	0	0	0	1	0	0	1	0	1	0
185_04	185	5x	g545	H23	0	1	1	0	0	0	1	0	0	1	0	0	1	1	0	0	0	0	1	0	0	0	0	1	0	0	0	0	0	0	0	1	0	0	0	1	0	0	1	0	0	1	0	1	0
185_05	185	4x	g546	H19	0	1	1	0	0	0	1	0	0	1	0	0	1	0	0	0	0	0	1	1	0	0	0	1	0	0	0	0	0	0	0	1	0	0	0	0	0	0	1	0	1	0	0	1	0
185_06	185	4x	g547	H06	0	1	0	0	1	0	1	0	0	1	0	0	1	0	0	0	0	0	1	1	0	0	0	0	0	0	0	0	0	0	0	1	0	0	0	0	0	0	1	0	0	1	1	0	0
185_07	185	4x	g548	H23	0	0	1	0	1	0	1	0	0	1	0	0	1	0	0	0	0	0	0	0	0	0	0	1	0	0	0	0	0	0	0	1	0	0	0	0	1	0	1	0	1	1	0	0	0
186_03	186	6x	g549	H02	1	1	1	0	0	0	1	0	0	1	0	0	1	1	0	1	0	0	0	1	0	0	0	0	0	0	0	0	0	0	0	1	0	0	0	0	0	0	1	0	0	1	1	1	0
186_05	186	8x	g550	H18	1	1	0	0	1	0	1	0	0	1	0	0	1	1	0	0	0	0	1	0	0	0	0	1	0	1	0	0	1	0	0	1	1	0	1	0	0	0	1	0	0	1	0	1	0
186_06	186	6x	g551	H02	0	1	0	0	1	0	0	0	0	1	0	0	1	1	0	0	0	0	0	1	0	0	0	0	0	0	0	0	1	0	0	1	0	0	0	0	0	0	1	1	0	1	0	1	0
186_10	186	6x	g551	H02	1	1	0	0	1	0	1	0	0	1	0	0	1	1	0	0	0	0	0	1	0	0	0	0	0	0	0	0	1	0	0	1	0	0	0	0	0	0	1	1	0	1	0	1	0
186_12	186	6x	g541	H02	0	1	0	0	1	0	1	0	0	1	0	0	1	1	0	0	0	0	0	1	0	0	0	0	0	0	0	0	1	0	0	1	0	0	0	0	0	0	1	1	0	1	0	1	0
189_01	189	7x	g552	H18	1	1	0	0	1	0	1	0	0	1	0	0	1	1	1	1	0	0	0	1	0	0	0	1	0	0	0	0	0	0	0	1	0	0	0	0	0	0	1	0	0	1	0	1	0
189_02	189	7x	g553	H18	1	1	0	0	1	0	1	0	0	1	0	0	1	0	0	0	0	0	0	1	0	0	0	1	0	0	0	0	0	0	0	1	0	0	0	0	0	0	1	0	0	1	0	0	0
189_12	189	7x	g552	H18	1	1	0	0	1	0	1	0	0	1	0	0	1	0	0	1	0	0	0	1	0	0	0	1	0	0	0	0	0	0	0	1	0	0	0	0	0	0	1	0	0	1	0	0	0
189_14	189	7x	g552	H18	1	1	0	0	1	0	1	0	0	1	0	0	0	0	0	0	0	0	0	1	0	0	0	1	0	0	0	0	0	0	0	1	0	0	0	0	0	0	1	0	0	1	0	0	0
189_20	189	5x	g554	H18	1	1	0	0	1	0	0	0	0	1	0	0	0	1	1	1	0	0	0	0	0	0	0	1	0	0	0	0	0	0	0	1	0	0	0	0	0	0	1	0	0	1	0	1	0
[truncated: 325 more columns]

## Sheet: Table S6
Table S6. Presence-absence matrix of 335 polymorphic AFLP markers in 303 individuals of the studied Potentilla L. taxa. For each individual, taxon, population, ploidy and code of unique genotype (defined by a threshold of 7 mismatches) are given.
Taxon	Individual	Population	Unique genotype code	58_VIC	61_VIC	78_VIC	80_VIC	81_VIC	89_VIC	95_VIC	96_VIC	97_VIC	99_VIC	101_VIC	108_VIC	114_VIC	115_VIC	122_VIC	128_VIC	129_VIC	135_VIC	140_VIC	142_VIC	145_VIC	147_VIC	149_VIC	151_VIC	153_VIC	155_VIC	156_VIC	158_VIC	162_VIC	165_VIC	168_VIC	170_VIC	172_VIC	174_VIC	176_VIC	178_VIC	179_VIC	180_VIC	184_VIC	186_VIC	187_VIC	191_VIC	192_VIC	198_VIC	203_VIC	204_VIC
P. argentea	195_01	195	i001	0	0	0	0	0	0	1	0	0	0	0	0	0	0	0	0	1	0	0	0	0	0	0	0	1	0	0	0	0	0	0	0	0	0	0	1	0	0	0	0	0	0	0	0	1	0
P. argentea	195_02	195	i002	0	0	0	0	0	0	1	0	0	0	0	0	0	0	0	1	1	0	0	0	0	0	0	0	0	0	0	0	1	0	0	0	0	0	0	0	0	0	0	0	0	0	0	0	1	0
P. argentea	198_02	198	i003	0	0	0	0	1	0	1	0	0	0	0	0	0	0	0	1	1	0	0	0	0	1	0	0	0	0	0	0	0	0	0	0	0	0	0	0	0	0	0	0	0	0	0	0	1	0
P. argentea	198_05	198	i004	0	0	0	0	0	0	1	0	0	0	0	0	0	0	0	0	1	0	0	0	0	0	0	1	0	0	0	0	0	0	0	0	0	0	0	1	0	0	0	0	0	0	0	1	1	0
P. argentea	203_01	203	i005	0	0	0	0	0	1	1	0	0	0	0	0	0	0	0	1	1	0	0	0	0	0	0	0	0	0	0	0	1	0	0	0	0	0	0	0	0	0	0	0	0	0	0	0	1	0
P. argentea	203_02	203	i006	0	0	0	0	0	1	1	0	0	0	0	0	0	0	0	1	1	0	0	0	0	1	0	0	0	0	0	1	0	0	0	0	0	0	0	0	0	0	0	0	0	0	0	0	1	0
P. argentea	203_03	203	i007	0	0	0	0	0	0	1	0	0	0	0	0	0	0	0	1	1	0	0	0	0	0	0	0	0	0	0	0	0	0	1	0	0	0	0	0	0	0	0	0	0	0	0	1	1	0
P. argentea	203_04	203	i008	0	0	0	0	0	1	1	0	0	0	0	0	0	0	0	0	1	0	0	0	0	1	0	0	0	0	0	1	0	0	0	0	0	0	0	0	0	0	0	0	0	0	0	0	1	0
P. argentea	204_01	204	i009	0	0	0	0	0	0	1	0	0	0	0	0	0	0	0	0	0	0	0	0	0	1	0	0	0	0	0	0	1	0	0	0	0	0	0	0	0	0	1	0	0	0	0	0	1	0
P. argentea	195_03	195	i001	0	0	0	0	0	0	1	0	0	0	0	0	0	0	0	0	1	0	0	0	0	0	0	0	1	0	0	0	0	0	0	0	0	0	0	1	0	0	0	0	0	0	0	0	1	0
P. argentea	195_04	195	i001	0	0	0	0	0	0	1	0	0	0	0	0	0	0	0	0	1	0	0	0	0	0	0	0	1	0	0	0	0	0	0	0	0	0	0	1	0	0	0	0	0	0	0	0	1	0
P. argentea	195_05	195	i002	0	0	0	0	0	0	1	0	0	0	0	0	0	0	0	1	1	0	0	0	0	0	0	0	0	0	0	0	0	0	0	0	0	0	0	0	0	0	0	0	0	0	0	0	1	0
P. argentea	198_01	198	i001	0	0	0	1	0	0	1	0	0	0	0	0	0	0	0	0	1	0	0	0	0	0	0	0	1	0	0	0	0	0	0	0	1	0	0	1	0	0	0	0	0	0	0	1	1	0
P. argentea	198_03	198	i003	0	0	0	0	1	0	1	0	0	0	0	0	0	0	0	1	1	0	0	0	0	1	0	0	0	0	0	0	0	0	0	0	0	0	0	0	0	0	0	0	0	0	0	0	1	0
P. argentea	198_04	198	i001	0	0	0	0	0	1	1	0	0	0	0	0	0	0	0	0	1	0	0	0	0	0	0	0	1	0	0	0	0	0	0	0	0	0	0	1	0	0	0	0	0	0	0	1	1	0
P. argentea	203_05	203	i008	0	0	0	0	0	1	1	0	0	0	0	0	0	0	0	1	1	0	0	0	0	1	0	0	0	0	0	1	1	0	0	0	0	0	0	0	0	0	0	0	0	0	0	0	1	0
P. aurea	192_01	192	i010	0	0	0	0	0	0	0	1	0	0	0	0	0	0	0	0	0	0	0	1	0	0	0	0	1	0	0	0	0	0	0	0	1	1	0	0	0	0	0	0	0	0	1	0	1	0
P. aurea	192_03	192	i011	0	0	0	0	0	0	0	0	0	0	0	0	0	0	0	0	0	0	0	1	0	0	0	0	0	0	0	0	0	1	0	0	1	1	0	0	0	0	0	0	0	0	1	1	1	0
P. aurea	192_04	192	i012	0	0	0	0	0	0	0	0	0	1	0	0	0	0	0	0	0	0	0	1	0	0	0	0	1	0	0	0	0	1	0	0	1	0	0	0	0	0	0	0	0	0	1	1	1	0
P. aurea	192_05	192	i013	0	0	0	0	0	0	0	0	0	0	0	0	0	0	0	0	0	0	0	1	0	0	0	0	1	0	0	0	0	1	0	0	1	1	0	0	0	0	0	0	0	0	1	1	1	0
P. aurea	194_01	194	i014	0	0	0	0	0	0	0	0	0	0	0	0	0	0	0	0	0	0	0	1	0	0	0	0	1	0	0	0	0	0	0	0	1	0	0	0	0	0	0	0	0	0	1	0	1	0
P. aurea	194_03	194	i015	0	0	0	0	0	0	0	0	0	0	0	0	0	0	0	0	0	0	0	1	0	0	0	0	1	1	0	0	0	1	0	0	1	0	0	0	0	0	0	0	0	0	1	0	1	0
P. aurea	194_04	194	i016	0	0	0	0	0	0	0	0	0	0	0	0	0	0	0	0	0	0	0	1	0	0	0	0	1	0	0	0	0	1	0	0	1	0	0	0	0	0	0	0	0	0	1	0	1	0
P. aurea	194_05	194	i017	0	0	0	0	0	0	1	0	0	0	0	0	0	0	0	0	0	0	0	1	0	0	0	0	1	0	0	0	0	1	0	0	1	1	0	0	0	0	0	0	0	0	1	1	1	0
P. aurea	196_01	196	i018	0	0	0	0	0	0	0	0	0	0	0	0	0	0	0	0	0	0	0	1	0	0	0	0	1	0	0	0	0	1	0	0	1	0	0	0	0	0	0	0	0	0	1	0	1	0
P. aurea	196_02	196	i019	0	0	0	0	0	0	0	0	1	0	0	0	0	0	0	0	0	0	0	1	0	0	0	0	1	0	0	0	0	1	0	0	1	0	0	0	0	0	0	0	0	0	1	1	1	0
P. aurea	196_03	196	i020	0	0	0	0	0	0	0	0	1	0	0	0	0	0	0	0	0	0	0	0	0	0	0	0	1	0	0	0	0	1	0	0	1	1	0	0	0	0	0	0	0	0	1	1	1	0
P. aurea	196_05	196	i021	0	0	0	0	0	0	0	0	0	0	0	0	0	0	0	0	0	0	0	1	0	0	0	0	1	0	0	0	0	0	0	0	1	0	1	0	0	0	0	0	0	0	1	1	1	0
P. aurea	199_01	199	i022	0	0	0	0	0	1	0	0	0	0	0	0	0	0	0	0	0	0	0	1	0	0	0	0	1	0	0	0	0	1	0	0	1	0	0	0	0	0	0	0	0	0	1	1	1	0
P. aurea	199_02	199	i023	0	0	0	0	0	0	0	0	0	0	0	0	0	0	0	0	0	0	0	1	0	0	0	0	1	0	0	0	0	1	0	0	1	1	0	0	0	0	0	0	0	0	1	0	1	0
P. aurea	199_03	199	i024	0	0	0	0	0	0	0	0	0	0	0	0	0	0	0	0	0	0	0	1	0	0	0	0	1	0	0	0	0	1	0	0	1	0	0	0	0	0	0	0	0	0	1	0	1	0
P. aurea	199_04	199	i025	0	0	0	0	0	0	0	0	0	0	0	0	0	0	0	0	0	0	0	1	0	0	0	0	1	0	0	0	0	0	0	0	1	0	0	0	0	0	0	0	0	0	1	0	1	0
P. aurea	211_03	211	i026	0	0	0	0	0	0	0	0	0	0	0	0	0	0	0	0	0	0	0	1	0	0	0	0	1	0	0	0	0	0	0	0	1	0	0	0	0	0	0	0	0	0	1	1	1	0
P. aurea	216_01	216	i027	0	0	0	0	0	0	1	0	0	0	0	0	0	0	0	0	0	0	1	1	0	0	0	0	1	0	0	0	0	1	0	0	1	0	0	0	0	0	0	0	0	0	1	1	1	0
P. aurea	216_02	216	i028	0	0	0	0	0	0	0	0	0	0	0	0	0	0	0	0	0	0	1	1	0	0	0	0	1	0	0	0	0	0	0	0	1	1	0	0	0	0	0	0	0	0	1	1	1	0
P. aurea	216_03	216	i029	0	0	0	0	0	0	0	0	0	0	0	0	0	0	0	0	0	0	0	1	0	0	0	0	1	0	0	0	0	1	0	0	1	1	0	0	0	0	0	0	0	0	1	0	1	0
P. aurea	216_04	216	i030	0	0	0	0	0	0	0	0	0	0	0	0	0	0	0	0	0	0	0	1	0	0	0	0	1	0	0	0	0	0	0	0	1	1	0	0	0	0	0	0	0	0	1	1	1	0
P. aurea	194_02	194	i014	0	0	0	0	0	0	0	0	0	0	0	0	0	0	0	0	0	0	0	1	0	0	0	0	1	0	0	0	0	0	0	0	1	0	0	0	0	0	0	0	0	0	1	0	1	0
P. aurea	211_05	211	i026	0	0	0	0	0	0	0	0	0	0	0	0	0	0	0	0	0	0	0	1	0	0	0	0	1	0	0	0	0	0	0	0	1	0	0	0	0	0	0	0	0	0	1	1	1	0
P. braunea	205_02	205	i031	0	0	0	0	0	0	0	0	0	0	1	0	1	1	0	0	0	0	0	0	0	0	0	0	0	0	0	0	0	0	0	0	1	0	0	0	0	0	0	0	0	1	0	0	0	1
P. braunea	206_01	206	i032	0	0	0	0	0	0	0	0	0	0	1	0	0	1	0	0	0	0	0	0	0	0	0	0	0	0	0	0	0	0	0	0	1	0	0	0	0	0	0	0	0	1	0	0	0	1
P. braunea	214_01	214	i033	0	0	0	0	0	0	0	0	0	0	1	0	0	1	0	0	0	0	0	0	0	0	0	0	1	0	0	0	0	0	0	0	1	0	0	0	0	0	0	0	0	0	1	0	0	1
P. braunea	214_04	214	i034	0	0	0	0	0	0	0	0	0	0	1	0	0	0	0	0	0	0	0	0	0	0	0	0	0	0	0	0	0	0	0	0	1	0	0	0	0	0	0	0	0	0	1	0	0	1
P. braunea	220_01	220	i035	0	0	0	0	0	0	0	0	0	0	1	0	0	1	0	0	0	0	0	0	0	0	0	0	1	0	0	0	0	0	0	0	1	0	0	0	0	0	0	0	0	0	1	0	0	1
P. braunea	220_02	220	i036	0	0	0	0	0	0	0	0	0	0	1	0	0	1	0	0	0	0	0	0	0	0	0	0	1	0	0	0	0	0	0	0	1	0	0	0	0	0	0	0	0	0	1	0	0	1
P. braunea	220_04	220	i037	0	0	0	0	0	0	0	0	0	0	1	0	0	1	0	0	0	0	0	0	0	0	0	0	0	0	0	0	0	0	0	0	1	0	0	0	0	0	0	0	0	0	1	0	0	1
P. braunea	205_03	205	i031	0	0	0	0	0	0	0	0	0	0	1	0	0	1	0	0	0	0	0	0	0	0	0	0	0	0	0	0	0	0	0	0	1	0	0	0	0	0	0	0	0	1	0	0	0	1
P. braunea	205_05	205	i031	0	0	0	0	0	0	0	0	0	0	1	0	1	1	0	0	0	0	0	0	0	0	0	0	0	0	0	0	0	0	0	0	1	0	0	0	0	0	0	0	0	1	0	0	0	1
P. braunea	206_02	206	i031	0	0	0	0	0	0	0	0	0	0	1	0	0	1	0	0	0	0	0	0	0	0	0	0	0	0	0	0	0	0	0	0	1	0	0	0	0	0	0	0	0	1	0	0	0	1
P. braunea	206_03	206	i031	0	0	0	0	0	0	0	0	0	0	1	0	0	1	0	0	0	0	0	0	0	0	0	0	0	0	0	0	0	0	0	0	1	0	0	0	0	0	0	0	0	0	1	0	0	1
P. braunea	206_04	206	i031	0	0	0	0	0	0	0	0	0	0	1	0	0	1	0	0	0	0	0	0	0	0	0	0	0	0	0	0	0	0	0	0	1	0	0	0	0	0	0	0	0	1	0	0	0	1
P. braunea	206_05	206	i031	0	0	0	0	0	0	0	0	0	0	1	0	0	1	0	0	0	0	0	0	0	0	0	0	0	0	0	0	0	0	0	0	1	0	0	0	0	0	0	0	0	1	0	0	0	1
P. braunea	214_02	214	i033	0	0	0	0	0	0	0	0	0	0	1	0	0	1	0	0	0	0	0	0	0	0	0	0	1	0	0	0	0	0	0	0	1	0	0	0	0	0	0	0	0	0	1	0	0	1
P. braunea	214_05	214	i033	0	0	0	0	0	0	0	0	0	0	1	0	0	1	0	0	0	0	0	0	0	0	0	0	1	0	0	0	0	0	0	0	1	0	0	0	0	0	0	0	0	0	1	0	0	1
P. braunea	220_03	220	i035	0	0	0	0	0	1	0	0	0	0	1	0	0	1	0	0	0	0	0	0	0	0	0	0	1	0	0	0	0	0	0	0	1	0	0	0	0	0	0	0	0	0	1	0	0	1
P. braunea	220_05	220	i036	0	0	0	0	0	0	0	0	0	0	1	0	0	1	0	0	0	0	0	0	0	0	0	0	1	0	0	0	0	0	0	0	1	0	0	0	0	0	0	0	0	0	1	0	0	1
P. crantzii	193_01	193	i038	0	0	0	0	1	0	1	0	0	0	0	0	0	0	0	0	0	0	0	0	0	0	1	0	0	0	0	0	0	0	0	0	0	0	0	0	0	0	0	0	0	0	0	0	1	0
P. crantzii	193_02	193	i039	0	0	1	0	0	0	1	0	0	0	0	0	0	0	0	0	0	1	0	0	0	0	1	0	0	0	0	0	0	0	0	0	0	0	0	0	0	0	0	0	0	0	0	0	1	0
P. crantzii	193_04	193	i040	0	0	0	0	1	0	1	1	0	0	0	0	0	0	0	0	0	1	0	0	0	0	1	0	0	0	0	0	0	0	0	0	0	0	1	0	0	0	0	0	0	0	0	0	1	0
P. crantzii	193_05	193	i041	0	0	0	0	0	0	1	0	0	0	0	0	0	0	0	0	0	1	0	0	0	0	1	0	0	0	0	0	0	0	0	0	0	0	0	0	0	0	0	0	0	0	0	0	1	0
P. crantzii	207_01	207	i042	0	0	1	0	0	0	1	1	0	0	0	0	0	0	0	0	0	0	0	0	0	0	0	0	0	0	0	0	0	0	1	0	0	0	0	0	0	0	0	0	0	0	0	0	1	0
P. crantzii	207_02	207	i043	0	0	1	0	1	0	1	1	0	0	0	0	0	0	0	0	0	0	0	0	0	0	0	0	0	0	0	0	0	0	1	0	0	0	0	0	0	0	0	0	0	0	0	0	1	0
P. crantzii	207_03	207	i044	0	0	1	0	1	0	1	1	0	0	0	0	0	0	0	0	0	0	0	0	0	0	0	0	0	0	0	0	0	0	1	0	0	0	0	0	0	0	0	0	0	0	0	0	1	0
P. crantzii	207_04	207	i045	0	0	1	0	0	0	1	1	0	0	0	0	0	0	0	0	0	0	0	0	0	0	0	0	0	0	0	0	0	0	1	0	0	0	0	0	0	0	0	0	0	0	0	0	1	0
P. crantzii	207_05	207	i046	0	0	1	0	0	0	1	1	0	0	0	0	0	0	0	0	0	0	0	0	0	0	0	0	0	0	0	0	0	0	1	0	0	0	0	0	0	0	0	0	0	0	0	0	1	0
P. crantzii	211_01	211	i047	0	0	1	0	0	0	1	0	0	0	0	0	0	0	0	0	0	0	0	0	0	0	0	0	0	0	0	0	0	0	0	0	0	0	0	0	0	0	0	0	0	0	0	0	1	0
P. crantzii	211_02	211	i048	0	0	1	0	0	0	1	0	0	0	0	0	0	0	0	0	0	1	1	0	0	0	0	0	0	0	0	0	0	0	0	0	0	0	0	0	0	0	0	0	0	0	0	0	1	0
P. crantzii	222_01	222	i049	0	0	1	0	0	0	1	0	0	0	0	0	0	0	0	0	0	1	0	0	0	0	0	0	0	0	0	0	0	1	0	0	0	0	0	0	0	0	0	0	0	0	0	0	1	0
P. crantzii	222_03	222	i050	0	0	0	1	0	0	1	1	0	0	0	0	0	0	0	0	0	1	0	0	0	0	0	0	0	0	0	0	0	1	0	0	0	0	0	0	0	0	0	0	0	0	0	0	1	0
P. crantzii	222_04	222	i051	0	0	0	0	1	0	1	0	0	0	0	0	0	0	0	0	0	1	0	0	0	0	0	0	0	0	0	0	0	0	0	0	0	0	0	0	0	0	0	0	1	0	0	0	1	0
P. crantzii	222_05	222	i052	0	0	0	0	1	0	1	0	0	0	0	0	0	0	0	0	0	1	0	0	0	0	0	0	0	0	0	0	0	1	0	0	0	0	0	0	0	0	0	0	1	0	0	0	1	0
P. crantzii	223_01	223	i053	0	0	0	0	1	0	1	0	0	0	0	0	0	0	0	0	0	1	0	0	0	0	0	0	0	0	0	0	0	0	0	0	0	0	0	0	0	0	0	0	0	0	0	0	1	0
P. crantzii	223_02	223	i054	0	0	1	0	1	0	1	0	0	0	0	0	0	0	0	0	0	1	0	0	0	0	0	0	0	0	0	0	0	0	0	0	0	0	0	0	0	0	0	0	0	0	0	0	1	0
P. crantzii	223_03	223	i055	0	0	1	0	0	0	1	0	0	0	0	0	0	0	0	0	0	1	0	0	0	0	0	0	0	0	0	0	0	0	0	0	0	0	0	0	0	0	0	0	0	0	0	0	1	0
P. crantzii	224_01	224	i056	0	0	0	0	1	0	1	1	0	0	0	0	0	0	0	0	0	1	0	0	0	0	1	0	0	1	0	0	0	0	0	1	0	0	0	0	0	0	0	0	0	0	0	0	1	0
P. crantzii	224_03	224	i057	0	0	0	0	0	0	1	1	0	0	0	0	0	0	1	0	0	1	0	0	0	0	1	0	1	1	0	0	0	0	0	1	0	0	0	0	0	1	0	0	0	0	0	0	1	0
P. crantzii	211_04	211	i048	0	0	1	0	0	0	1	0	0	0	0	0	0	0	0	0	0	1	1	0	0	0	0	0	0	0	0	0	0	1	0	0	0	0	0	0	0	0	0	0	0	0	0	0	1	0
P. crantzii	223_04	223	i053	0	0	0	0	0	0	1	0	0	0	0	0	0	0	0	0	0	1	0	0	0	0	0	0	0	0	0	0	0	0	0	0	0	0	0	0	0	0	0	0	0	0	0	0	1	0
P. crantzii	223_05	223	i053	0	0	0	0	1	0	1	0	0	0	0	0	0	0	0	0	0	1	0	0	0	0	0	0	0	0	0	0	0	0	0	0	0	0	0	0	0	0	0	0	0	0	0	0	1	0
P. crantzii	224_04	224	i057	0	0	0	0	0	0	1	1	0	0	0	0	0	0	1	0	0	1	0	0	0	0	1	0	0	1	0	0	0	0	0	1	0	0	0	0	0	1	0	0	0	0	0	0	1	0
P. crantzii x P. puberula	026_31	hyb_026	i058	0	0	1	0	1	0	1	1	0	0	0	0	0	0	0	0	0	1	0	0	0	0	0	0	1	1	0	1	1	0	0	1	0	0	0	0	0	0	0	0	0	0	0	0	1	0
P. crantzii x P. puberula	065_12	hyb_065	i059	0	0	0	0	1	0	1	0	0	0	0	0	0	0	0	0	0	1	0	0	0	0	1	0	0	1	0	0	1	0	0	1	0	0	0	0	0	0	0	0	0	0	0	0	1	0
P. crantzii x P. puberula	069_02	hyb_069	i060	0	0	0	0	0	0	1	1	0	0	0	0	0	0	0	0	0	1	0	0	0	0	0	0	0	1	0	0	1	0	0	1	0	0	0	0	0	0	0	0	0	0	0	0	1	0
P. crantzii x P. puberula	069_03	hyb_069	i061	0	1	0	0	1	0	1	0	0	1	0	0	0	0	1	0	0	1	0	0	0	0	0	0	0	1	0	0	1	0	0	1	0	1	0	0	0	0	0	0	0	0	0	0	1	0
P. crantzii x P. puberula	069_06	hyb_069	i062	0	0	0	0	0	0	1	1	0	0	0	0	0	0	0	0	0	1	0	0	0	0	0	0	0	1	0	0	1	0	0	0	0	0	0	0	0	0	0	0	0	0	0	0	1	0
P. crantzii x P. puberula	069_10	hyb_069	i063	0	0	0	0	0	0	1	1	0	0	0	0	0	0	0	0	0	1	0	0	0	0	0	0	1	1	0	0	1	0	0	1	0	0	0	0	0	0	0	0	0	0	0	0	1	0
P. crantzii x P. puberula	069_16	hyb_069	i064	0	1	0	0	0	0	1	0	0	0	0	0	0	0	1	0	0	1	0	0	0	0	0	0	0	1	0	0	1	0	0	1	0	0	0	0	0	0	0	0	0	0	0	0	1	0
P. crantzii x P. puberula	080_07	hyb_080	i065	0	0	0	0	0	0	1	0	0	0	0	0	0	0	1	0	0	1	0	0	0	1	0	0	0	1	0	1	0	0	0	1	0	0	0	0	0	0	0	0	0	0	0	0	1	0
P. crantzii x P. puberula	080_08	hyb_080	i066	0	0	0	0	0	0	1	0	0	0	0	0	0	0	0	0	0	1	0	0	0	0	1	0	0	1	0	0	1	0	0	1	0	0	0	0	0	0	0	0	0	0	0	0	1	0
P. crantzii x P. puberula	080_13	hyb_080	i067	0	0	0	0	1	0	1	0	0	0	0	0	0	0	0	0	0	1	0	0	0	0	1	0	0	1	0	1	1	0	0	1	0	0	0	1	0	0	0	0	0	0	0	0	1	0
P. crantzii x P. puberula	080_17	hyb_080	i068	0	0	0	0	0	0	1	0	0	0	0	0	0	0	0	0	0	1	0	0	0	0	0	0	0	1	0	1	0	0	0	1	0	0	0	0	0	0	0	0	0	0	0	0	1	0
P. crantzii x P. puberula	104_07	hyb_104	i069	0	0	0	0	1	0	1	0	0	0	0	0	0	0	0	0	0	1	0	0	0	0	1	0	1	0	0	0	0	0	0	1	0	0	0	0	0	0	0	0	0	0	0	0	1	0
P. crantzii x P. puberula	104_10	hyb_104	i070	0	0	0	0	1	0	1	0	0	0	0	0	0	0	0	0	0	1	0	0	0	0	1	0	0	0	0	0	1	0	0	1	0	0	0	1	0	0	0	0	0	0	0	0	1	0
P. crantzii x P. puberula	122_11	hyb_122	i071	1	0	0	0	1	0	1	0	0	0	0	0	0	0	0	0	0	1	0	0	0	0	0	0	1	1	0	0	0	0	0	1	0	0	0	0	0	0	0	0	0	0	0	0	1	0
P. crantzii x P. puberula	132_03	hyb_132	i072	0	0	0	0	1	0	1	0	0	0	0	0	0	0	0	0	0	1	0	0	0	1	1	0	1	0	0	0	0	0	0	1	0	0	0	1	0	0	0	0	0	0	0	0	1	0
P. crantzii x P. puberula	139_01	hyb_139	i073	0	0	0	0	1	0	1	0	0	0	1	0	0	0	0	0	0	1	0	0	0	0	0	0	1	1	0	0	1	0	0	1	0	0	0	0	0	0	0	0	0	0	0	0	1	0
P. crantzii x P. puberula	139_02	hyb_139	i074	0	0	0	0	1	0	1	0	0	0	1	0	0	0	0	0	0	1	0	0	0	0	0	0	1	1	0	0	1	0	0	1	0	0	0	0	0	0	0	0	0	0	0	0	1	0
P. crantzii x P. puberula	147_07	hyb_147	i075	0	0	0	0	1	0	1	1	0	0	0	0	0	0	0	0	0	1	0	0	0	0	0	0	1	1	0	0	0	0	0	1	1	0	0	0	0	0	0	0	0	0	0	0	1	0
P. crantzii x P. puberula	147_14	hyb_147	i076	0	0	0	0	1	0	1	1	0	0	0	0	0	0	1	0	0	1	0	0	0	0	0	0	1	1	0	0	0	0	0	1	1	0	0	0	0	0	0	0	0	0	0	0	1	0
P. crantzii x P. puberula	150_06	hyb_150	i077	1	0	0	0	1	0	1	0	0	0	0	0	0	0	0	0	0	1	0	0	0	0	0	0	0	1	0	0	0	0	0	1	0	0	0	0	0	0	0	0	0	0	0	0	1	0
P. crantzii x P. puberula	184_01	hyb_184	i078	0	0	0	0	1	0	1	0	0	0	0	0	0	0	0	0	0	1	0	0	0	0	0	0	1	0	0	0	1	0	0	1	0	0	0	1	0	0	0	0	0	0	0	0	1	0
P. crantzii x P. puberula	184_17	hyb_184	i079	0	0	0	0	1	0	1	0	0	0	0	0	0	0	0	0	0	1	0	0	0	0	0	0	1	0	0	0	1	0	0	1	0	0	0	0	1	0	0	0	0	0	0	0	1	0
P. crantzii x P. puberula	224_05	hyb_224	i080	0	0	0	0	1	0	1	0	0	0	0	0	0	0	0	0	0	1	0	0	0	0	1	0	1	1	0	0	1	0	0	1	0	0	0	0	0	0	0	0	0	0	0	0	1	0
P. crantzii x P. puberula	151_07	hyb_151	i077	1	0	0	0	1	0	1	0	0	0	0	0	0	0	0	0	0	1	0	0	0	0	0	0	0	1	0	0	0	0	0	1	0	0	0	0	0	0	0	0	0	0	0	0	1	0
P. crantzii x P. puberula	151_13	hyb_151	i077	1	0	0	0	1	0	1	0	0	0	0	0	0	0	0	0	0	1	0	0	0	0	0	0	1	1	0	0	0	0	0	1	0	0	0	0	0	0	0	0	0	0	0	0	1	0
P. crantzii x P. puberula	154_12	hyb_154	i077	1	0	0	0	1	0	1	0	0	0	0	0	0	0	0	0	0	1	0	0	0	0	0	0	1	1	0	0	0	0	0	1	0	0	0	0	0	0	0	0	0	0	0	0	1	0
P. frigida	209_01	209	i081	0	0	0	0	0	0	0	0	0	0	0	0	0	0	0	0	0	0	0	0	0	0	0	0	0	0	0	0	0	0	0	0	0	0	0	0	1	0	0	0	0	0	0	0	1	0
P. frigida	213_02	213	i082	0	0	0	0	0	0	0	0	0	0	0	0	0	0	0	0	0	0	0	0	0	1	0	0	0	0	0	0	0	0	0	0	0	0	0	0	1	0	0	0	0	0	0	0	1	0
P. frigida	209_02	209	i081	0	0	0	0	0	0	0	0	0	0	0	0	0	0	0	0	0	0	0	0	0	0	0	0	0	0	0	0	0	0	0	0	0	0	0	0	1	0	0	0	0	0	0	0	1	0
P. frigida	209_03	209	i081	0	0	0	0	0	0	0	0	0	0	0	0	0	0	0	0	0	0	0	0	0	0	0	0	0	0	0	0	0	0	0	0	0	0	0	0	1	0	0	0	0	0	0	0	1	0
P. frigida	209_04	209	i081	0	0	0	0	0	0	0	0	0	0	0	0	0	0	0	0	0	0	0	0	0	0	0	0	0	0	0	0	0	0	0	0	0	0	0	0	1	0	0	0	0	0	0	0	1	0
P. frigida	210_01	210	i081	0	0	0	0	0	0	0	0	0	0	0	0	0	0	0	0	0	0	0	0	0	0	0	0	0	0	0	0	0	0	0	0	0	0	0	0	1	0	0	0	0	0	0	0	1	0
P. frigida	210_02	210	i081	0	0	0	0	0	0	0	0	0	0	0	0	0	0	0	0	0	0	0	0	0	0	0	0	0	0	0	0	0	0	0	0	0	0	0	0	1	0	0	0	0	0	0	0	1	0
P. frigida	210_03	210	i081	0	0	0	0	0	0	0	0	0	0	0	0	0	0	0	0	0	0	0	0	0	0	0	0	0	0	0	0	0	0	0	0	0	0	0	0	1	0	0	0	0	0	0	0	1	0
P. frigida	210_04	210	i081	0	0	0	0	0	0	0	0	0	0	0	0	0	0	0	0	0	0	0	0	0	0	0	0	0	0	0	0	0	0	0	0	0	0	0	0	1	0	0	0	0	0	0	0	1	0
P. frigida	210_05	210	i081	0	0	0	0	0	0	0	0	0	0	0	0	0	0	0	0	0	0	0	0	0	0	0	0	0	0	0	0	0	0	0	0	0	0	0	0	1	0	0	0	0	0	0	0	1	0
P. frigida	213_03	213	i082	0	0	0	0	0	0	0	0	0	0	0	0	0	0	0	0	0	0	0	0	0	1	0	0	0	0	0	0	0	0	0	0	0	0	0	0	1	0	0	0	0	0	0	0	1	0
P. frigida	213_04	213	i082	0	0	0	0	0	0	0	0	0	0	0	0	0	0	0	0	0	0	0	0	0	1	0	0	0	0	0	0	0	0	0	0	0	0	0	0	1	0	0	0	0	0	0	0	1	0
P. frigida	213_05	213	i082	0	0	0	0	0	0	0	0	0	0	0	0	0	0	0	0	0	0	0	0	0	0	0	0	0	0	0	0	0	0	0	0	0	0	0	0	1	0	0	0	0	0	0	0	1	0
P. grandiflora	225_01	225	i083	0	0	0	0	0	0	0	0	0	0	0	1	0	0	0	0	0	0	0	0	0	0	0	0	0	0	0	0	0	1	0	0	1	0	1	0	1	0	0	0	0	0	1	1	1	0
P. grandiflora	225_02	225	i084	0	0	0	0	0	1	0	0	0	0	0	1	0	0	0	0	0	0	0	0	1	0	0	0	1	0	0	0	0	1	0	0	1	0	0	0	0	0	0	0	0	0	1	1	1	0
P. grandiflora	225_03	225	i085	0	0	0	0	0	1	0	0	0	0	1	1	0	0	0	0	0	0	0	0	0	0	0	0	1	0	0	0	0	1	0	0	1	0	1	0	1	0	0	0	0	0	1	0	1	0
P. inca	197_01	197	i086	0	0	0	0	0	0	1	0	0	0	0	0	0	0	0	0	0	1	0	0	0	0	1	0	1	1	1	0	1	0	0	0	0	0	0	0	0	0	0	0	0	0	0	0	1	0
P. inca	197_03	197	i087	0	0	0	0	1	0	1	0	0	1	0	0	0	0	0	0	0	1	0	0	0	0	0	0	1	1	0	0	1	0	0	0	0	1	0	0	0	0	0	0	0	0	0	0	1	0
P. inca	197_04	197	i088	0	0	0	0	0	0	1	0	0	1	0	0	0	0	0	0	0	1	0	0	0	0	0	0	1	1	0	0	1	0	0	0	0	0	0	0	0	0	0	0	0	0	0	0	1	0
P. inca	200_02	200	i089	0	1	0	0	0	0	1	0	0	0	0	0	0	0	0	0	0	1	0	0	0	0	0	0	1	0	0	0	0	0	0	0	0	0	0	0	0	0	0	0	0	0	0	0	1	0
P. inca	200_03	200	i090	0	1	0	0	1	0	1	0	0	0	0	0	0	0	0	0	0	1	0	0	1	1	0	0	1	0	0	0	1	0	0	0	0	0	0	0	0	0	0	0	0	0	0	0	1	0
P. inca	200_04	200	i091	0	1	0	0	1	0	1	0	0	0	0	0	0	0	0	0	0	1	0	0	0	1	0	0	1	0	0	0	0	0	0	0	0	0	0	0	0	0	0	1	0	0	0	0	1	0
P. inca	200_05	200	i092	0	1	0	0	0	0	1	0	0	0	0	0	0	0	0	0	0	1	0	0	0	1	0	0	0	0	0	0	0	0	0	0	0	0	0	0	0	0	0	0	0	0	0	0	1	0
P. inca	200_07	200	i093	0	1	0	0	0	0	1	0	0	0	0	0	0	0	0	0	0	1	0	0	0	1	1	0	1	0	0	0	0	0	0	0	0	0	0	0	0	0	1	0	0	0	0	0	1	0
P. inca	201_01	201	i094	0	1	0	0	1	0	1	0	0	0	0	0	0	0	0	0	0	1	0	0	0	0	0	0	1	0	0	0	1	0	0	0	0	0	0	0	0	0	0	0	0	0	0	0	1	0
P. inca	201_02	201	i095	0	1	0	0	0	0	1	0	0	0	0	0	0	0	0	0	0	1	0	0	0	1	0	0	1	0	0	0	1	0	0	0	0	0	0	0	0	0	0	0	0	0	0	0	1	0
P. inca	201_03	201	i096	0	1	0	0	1	0	1	0	0	0	0	0	0	0	0	0	0	1	0	0	0	0	0	0	1	0	0	0	0	0	0	0	0	0	0	0	0	0	0	0	0	0	0	1	1	0
P. inca	201_04	201	i097	0	1	0	0	0	0	1	0	0	0	0	0	1	0	0	0	0	1	0	0	0	0	0	0	1	0	0	0	0	0	0	0	0	0	1	0	0	0	0	0	0	0	0	0	1	0
P. inca	201_06	201	i098	0	1	0	0	0	0	1	0	0	0	0	0	0	0	1	0	0	1	0	0	0	0	0	0	1	0	0	0	0	0	0	0	1	0	0	0	0	0	0	0	0	1	0	0	1	0
P. inca	202_01	202	i099	0	1	0	0	0	0	1	0	0	0	0	0	0	0	0	0	0	1	0	0	0	0	1	1	1	0	0	0	0	0	0	0	0	0	0	0	0	0	0	0	0	0	0	0	1	0
P. inca	202_02	202	i100	0	1	0	0	0	0	1	0	0	0	0	0	0	0	0	0	0	1	0	0	0	0	1	0	1	0	0	0	0	0	0	0	0	0	0	0	0	0	0	0	0	0	0	0	1	0
P. inca	202_03	202	i101	0	1	0	0	0	0	1	0	0	0	0	0	0	0	0	0	0	1	0	0	0	1	0	0	0	0	0	0	0	0	0	0	0	0	0	0	0	0	0	0	0	0	0	0	1	0
P. inca	202_04	202	i102	1	1	0	0	0	0	1	0	0	0	0	0	0	0	0	0	0	1	0	0	0	0	1	0	1	0	0	0	0	0	0	0	0	0	0	0	0	0	0	0	0	0	0	0	1	0
P. inca	202_05	202	i103	0	1	0	0	0	0	1	0	0	0	0	0	0	0	0	0	0	1	0	0	1	0	0	0	1	0	0	0	0	0	0	0	1	0	0	0	0	0	0	0	0	0	0	0	1	0
P. puberula	005_51	5	i104	0	1	0	0	1	0	1	0	0	1	0	1	0	0	0	0	0	1	0	0	0	0	0	0	1	1	0	1	1	0	0	1	0	0	0	0	0	0	0	0	0	0	0	0	1	0
P. puberula	013_09	13	i105	0	0	0	0	1	0	1	0	0	1	0	0	0	0	0	0	0	1	0	0	0	0	0	0	1	1	0	0	0	0	0	0	0	0	0	0	0	0	0	0	0	0	0	0	1	0
P. puberula	013_16	13	i106	0	0	0	0	1	0	1	0	0	0	0	0	0	0	0	0	0	1	0	0	0	0	0	0	1	0	0	0	1	0	0	1	0	0	0	0	0	0	0	0	0	0	0	0	1	0
P. puberula	015_02	15	i107	0	1	0	0	0	0	1	0	0	1	0	0	0	0	0	0	0	1	0	0	0	0	1	0	1	1	0	1	1	0	0	1	0	0	0	0	0	0	0	0	0	0	0	0	1	0
P. puberula	026_40	26	i108	0	0	0	0	0	0	1	0	0	0	0	0	0	0	0	0	0	1	0	0	0	0	1	0	1	1	0	1	1	0	0	1	0	0	0	0	0	0	0	0	0	0	0	0	1	0
P. puberula	029_42	29	i109	0	0	0	0	0	0	1	0	0	1	0	0	0	0	0	0	0	1	0	0	0	0	0	0	1	1	0	1	1	0	0	1	0	0	0	0	0	0	0	0	0	0	0	0	1	0
P. puberula	029_44	29	i110	0	0	0	0	0	0	1	0	0	1	0	0	0	0	0	0	0	1	0	0	0	0	0	0	1	1	0	1	0	0	0	1	0	0	0	0	0	0	0	0	0	0	0	0	1	0
P. puberula	029_47	29	i111	0	0	0	0	0	0	1	0	0	1	0	0	0	0	0	0	0	1	0	0	0	0	1	0	1	0	0	0	1	0	0	1	0	0	0	0	0	0	0	0	0	0	0	0	1	0
P. puberula	029_48	29	i112	0	1	0	0	1	0	1	0	0	1	0	0	0	0	0	0	0	1	0	0	0	0	0	0	1	1	0	1	0	0	0	1	0	0	0	1	0	0	0	0	0	0	0	0	1	0
P. puberula	029_49	29	i113	0	1	0	0	1	0	1	0	0	1	0	0	0	0	0	0	0	1	0	0	0	0	1	0	1	1	0	0	0	0	0	1	0	0	0	0	0	0	0	0	0	0	0	0	1	0
P. puberula	029_51	29	i114	0	1	0	0	1	0	1	0	0	1	0	0	1	0	0	0	0	1	0	0	0	0	0	0	1	1	0	0	0	0	0	0	0	0	0	0	0	0	0	0	0	0	0	0	1	0
P. puberula	029_52	29	i115	0	1	0	0	1	0	1	0	0	1	0	0	0	0	0	0	0	1	0	0	0	0	1	0	1	1	0	1	0	0	0	1	0	0	0	0	0	0	0	0	0	0	0	0	1	0
P. puberula	045_31	45	i116	0	0	0	0	0	0	1	0	0	0	0	0	0	0	0	0	0	1	0	0	0	0	0	0	1	1	0	0	1	0	0	0	0	0	0	0	0	0	0	0	0	0	0	0	1	0
P. puberula	045_39	45	i117	0	1	0	0	1	0	1	0	1	0	0	0	0	0	0	0	0	1	0	0	0	0	0	0	1	0	0	0	0	0	0	0	0	0	0	0	0	0	0	0	0	0	0	0	1	0
P. puberula	054_14	54	i118	0	0	0	0	0	0	1	0	0	0	0	0	0	0	0	0	0	1	0	0	0	1	1	0	1	1	0	0	1	0	0	1	0	0	0	1	0	0	0	0	0	0	0	0	1	0
P. puberula	054_17	54	i119	0	0	0	0	0	0	1	0	0	0	0	0	0	0	0	0	0	1	0	0	0	1	1	0	1	1	0	0	1	0	0	1	0	0	0	0	0	0	0	0	0	0	0	0	1	0
P. puberula	064_01	64	i120	1	1	0	0	1	0	1	1	0	0	0	0	0	0	0	0	0	1	0	0	0	0	0	0	1	1	0	1	1	0	0	1	0	0	0	0	0	0	0	0	0	0	0	0	1	0
P. puberula	064_02	64	i121	0	1	0	0	1	0	1	0	0	0	0	0	0	0	0	0	0	1	0	0	0	0	1	0	1	1	0	0	1	0	0	1	0	1	0	0	0	0	0	0	0	0	0	0	1	0
P. puberula	064_10	64	i122	0	1	0	0	0	0	1	0	0	0	0	0	0	0	0	0	0	1	0	0	0	1	1	0	1	1	0	0	1	0	0	1	0	1	0	0	0	0	0	0	0	0	0	0	1	0
P. puberula	064_14	64	i123	0	1	0	0	0	1	1	0	0	0	0	0	0	0	0	0	0	1	0	0	0	0	0	0	1	0	0	0	1	0	0	0	0	1	0	0	0	0	0	0	0	0	0	0	1	0
P. puberula	065_07	65	i124	0	0	0	0	1	0	1	0	0	0	0	0	1	0	0	0	0	1	0	0	0	0	0	0	1	1	0	1	0	0	0	1	0	0	0	1	0	0	0	0	0	0	0	0	1	0
P. puberula	065_11	65	i125	0	0	0	0	0	0	1	0	0	0	0	0	0	0	1	0	0	1	0	0	0	0	1	0	1	1	0	1	1	0	0	1	0	0	0	0	0	0	0	0	0	0	0	0	1	0
P. puberula	065_13	65	i126	0	0	0	0	1	0	1	0	0	0	0	0	1	0	0	0	0	1	0	0	0	0	0	0	1	1	0	1	0	0	0	1	0	0	0	1	0	0	0	0	0	0	0	0	1	0
P. puberula	068_02	68	i127	0	0	0	0	1	0	1	0	0	0	0	0	0	0	0	0	0	1	0	0	0	1	1	0	0	0	0	0	0	0	0	0	0	0	0	0	0	0	0	0	0	0	0	0	1	1
P. puberula	068_05	68	i128	0	0	0	0	0	1	1	0	0	0	0	1	0	0	0	0	0	1	0	0	0	0	0	0	1	1	0	0	1	0	0	1	0	0	0	0	0	0	0	0	0	0	0	0	1	0
P. puberula	069_05	69	i129	0	0	0	0	1	0	1	0	0	0	0	0	0	0	0	0	0	1	0	0	0	0	0	0	1	1	0	1	1	0	0	1	0	0	0	0	0	0	0	0	0	0	0	0	1	0
P. puberula	069_07	69	i130	0	0	0	0	1	0	1	0	0	1	0	0	0	0	0	0	0	1	0	0	0	0	1	0	1	1	0	0	1	0	0	1	0	0	0	0	0	0	0	0	0	0	0	0	1	0
P. puberula	076_02	76	i131	0	0	0	0	0	0	1	0	0	0	0	0	0	0	0	0	0	1	0	0	0	0	0	0	1	1	0	0	0	0	0	0	0	0	0	0	0	0	0	1	0	0	0	0	1	0
P. puberula	076_08	76	i132	0	0	0	0	0	0	1	0	0	0	0	0	0	0	0	0	0	1	0	0	0	0	0	0	1	1	0	0	0	0	0	0	0	0	0	0	0	0	0	0	0	0	0	0	1	0
P. puberula	076_09	76	i133	0	0	0	0	0	0	1	0	0	0	0	0	0	0	0	0	0	1	0	0	0	0	1	0	1	1	0	0	1	0	0	0	0	0	0	0	0	0	0	0	0	0	0	0	1	0
P. puberula	076_10	76	i134	0	1	0	0	0	0	1	0	0	0	0	0	0	0	0	0	0	1	0	0	0	0	1	0	1	1	0	0	1	0	0	0	0	0	0	0	0	0	0	0	0	0	0	0	1	0
P. puberula	078_01	78	i135	0	0	0	0	0	0	1	0	0	1	0	0	0	0	0	0	0	1	0	0	0	0	1	0	1	1	0	0	1	0	0	0	0	0	0	0	0	0	0	1	0	0	0	0	1	0
P. puberula	078_08	78	i136	0	1	0	0	0	0	1	0	0	0	0	0	0	0	0	0	0	1	0	0	0	1	1	0	1	0	0	0	1	0	0	0	0	0	0	1	0	0	0	0	0	0	0	0	1	0
P. puberula	078_09	78	i137	0	0	0	0	1	1	1	0	0	0	0	0	0	0	0	0	0	1	0	0	0	0	0	0	1	0	0	0	1	0	0	0	0	0	0	0	0	0	0	0	0	0	0	0	1	0
P. puberula	078_10	78	i138	0	0	0	0	0	0	1	0	0	0	0	0	0	0	1	0	0	1	0	0	0	0	0	0	1	1	0	0	1	0	0	0	0	0	0	1	0	0	0	0	0	0	0	0	1	0
P. puberula	080_02	80	i139	0	1	0	0	1	0	1	0	0	0	0	0	0	0	1	0	0	1	0	0	0	0	0	0	1	1	0	1	1	0	0	1	0	0	0	0	0	0	0	0	0	0	0	0	1	0
P. puberula	080_03	80	i140	0	0	0	0	0	0	1	0	0	0	0	0	0	0	1	0	0	1	0	0	0	0	0	0	1	1	0	1	1	0	0	1	0	0	0	0	0	0	0	0	0	0	0	0	1	0
P. puberula	080_05	80	i141	0	0	0	0	1	0	1	0	0	1	0	0	0	0	0	0	0	1	0	0	0	0	0	0	1	1	0	1	1	0	0	1	0	1	0	1	0	0	0	0	0	0	0	0	1	0
P. puberula	080_06	80	i142	0	1	0	0	0	0	1	0	0	0	0	0	0	0	0	0	0	1	0	0	0	0	0	0	0	1	0	1	1	0	0	1	0	0	0	0	0	0	0	0	0	0	0	0	1	0
P. puberula	080_09	80	i143	0	0	0	0	0	0	1	0	0	0	0	0	0	0	1	0	0	1	0	0	0	1	0	0	1	1	0	1	1	0	0	1	0	0	0	0	0	0	0	0	0	0	0	0	1	0
P. puberula	080_10	80	i144	0	0	0	0	0	0	1	0	0	0	0	0	0	0	0	0	0	1	0	0	0	0	0	0	1	1	0	1	1	0	0	1	0	0	0	1	0	0	0	0	0	0	0	0	1	0
P. puberula	080_12	80	i145	0	0	0	0	1	0	1	0	0	0	0	0	0	0	1	0	0	1	0	0	0	1	0	0	1	1	0	1	1	0	0	1	0	0	0	1	0	0	0	0	0	0	0	0	1	0
P. puberula	080_18	80	i146	1	0	0	0	1	0	1	0	0	1	0	0	0	0	0	0	0	1	0	0	0	0	0	0	1	1	0	1	1	0	0	1	0	1	0	1	0	0	0	0	0	0	0	0	1	0
P. puberula	084_01	84	i147	0	1	0	0	1	0	1	0	0	1	0	0	0	0	0	0	0	1	0	0	0	1	0	0	1	0	0	0	1	0	0	1	0	0	0	0	0	0	0	0	0	0	0	0	1	0
P. puberula	084_02	84	i148	0	1	0	0	0	0	1	0	0	1	0	0	0	0	1	0	0	1	0	0	0	0	0	0	1	1	0	0	1	0	0	1	0	1	0	0	0	0	0	0	0	0	0	0	1	0
P. puberula	084_08	84	i149	0	1	0	0	1	0	1	0	0	0	0	0	0	0	0	0	0	1	0	0	0	1	0	0	1	0	0	1	1	0	0	1	0	0	0	0	0	0	0	0	0	0	0	0	1	0
P. puberula	084_10	84	i150	0	0	0	0	1	0	1	0	0	0	0	0	0	0	0	0	0	1	0	0	0	0	0	0	1	1	0	1	1	0	0	1	0	0	0	0	0	0	0	0	0	0	0	0	1	0
P. puberula	085_03	85	i151	0	0	0	0	0	0	1	0	0	0	0	0	0	0	1	0	0	1	0	0	0	0	1	0	1	1	0	1	0	0	0	1	0	0	0	0	0	0	0	0	0	0	0	0	1	0
P. puberula	085_07	85	i152	0	1	0	0	1	0	1	0	0	0	0	0	0	0	0	0	0	1	0	0	0	1	1	0	1	1	0	0	0	0	0	1	0	0	0	0	0	0	0	0	0	0	0	0	1	0
P. puberula	085_15	85	i153	0	0	0	0	1	0	1	0	0	0	0	0	0	0	0	0	0	1	0	0	0	1	1	0	1	1	0	1	1	0	0	1	0	0	0	0	0	0	0	0	0	0	0	0	1	0
P. puberula	085_18	85	i154	0	0	0	0	1	0	1	0	0	0	0	0	0	0	0	0	0	1	0	0	0	1	1	0	1	1	0	0	0	0	0	1	0	0	0	0	0	0	0	0	0	0	0	0	1	0
P. puberula	085_20	85	i155	0	0	0	0	0	0	1	0	0	0	0	0	0	0	1	0	0	1	0	0	0	0	1	0	1	1	0	1	1	0	0	1	0	0	0	0	0	0	0	0	0	0	0	0	1	0
P. puberula	086_02	86	i156	0	0	0	0	0	0	1	0	0	0	0	0	0	0	0	0	0	1	0	0	0	0	1	0	1	0	0	1	1	0	0	1	0	0	0	0	0	0	0	0	0	0	0	0	1	0
P. puberula	086_04	86	i157	0	0	0	0	1	0	1	1	0	0	0	0	0	0	1	0	0	1	0	0	0	0	0	0	1	1	1	0	1	0	0	1	0	0	0	0	0	0	0	0	0	0	0	0	1	0
P. puberula	086_05	86	i158	0	0	0	0	0	0	1	0	0	0	0	0	0	0	0	0	0	1	0	0	0	0	1	0	0	0	0	1	1	0	0	1	0	0	0	0	0	0	0	0	0	0	0	0	1	0
P. puberula	086_06	86	i159	0	1	0	0	1	0	1	1	0	0	0	0	0	0	1	0	0	1	0	0	0	0	0	0	1	1	1	1	1	0	0	1	0	0	0	0	0	0	0	0	0	0	0	0	1	0
P. puberula	086_13	86	i160	0	1	0	0	0	0	1	1	0	1	0	0	0	0	0	0	0	1	0	0	0	0	1	0	1	1	0	0	0	0	0	1	0	0	0	1	0	0	0	0	0	0	0	0	1	0
P. puberula	086_22	86	i161	0	0	0	0	1	0	1	1	0	0	0	0	0	0	1	0	0	1	0	0	0	0	0	0	1	1	0	0	1	0	0	1	0	0	0	0	0	0	0	0	0	0	0	0	1	0
P. puberula	087_09	87	i162	0	0	0	0	1	0	1	0	0	0	0	0	0	0	0	0	0	1	0	0	0	0	0	0	0	1	0	1	1	0	0	1	0	0	0	0	0	0	0	0	0	0	0	0	1	0
P. puberula	087_12	87	i163	0	1	0	0	1	0	1	0	0	0	0	0	0	0	0	0	0	1	0	0	0	0	1	0	0	0	0	0	0	0	0	1	0	0	0	0	0	0	0	0	0	0	0	0	1	0
P. puberula	087_20	87	i164	0	0	0	0	0	0	1	0	0	0	0	0	0	0	0	0	0	1	0	0	0	0	1	0	1	1	0	0	1	0	0	1	0	0	0	0	0	0	0	0	0	0	0	0	1	0
P. puberula	088_08	88	i165	0	1	0	0	1	0	1	0	0	0	0	0	0	0	0	0	0	1	0	0	0	1	0	0	1	1	1	0	1	0	0	1	0	0	0	0	1	0	0	0	0	0	0	0	1	0
P. puberula	088_09	88	i166	0	0	0	0	0	0	1	1	0	0	0	0	0	0	1	0	0	1	0	0	0	0	0	0	1	1	0	0	0	0	0	1	0	0	0	1	0	0	0	0	0	0	0	0	1	0
P. puberula	090_02	90	i167	1	0	0	0	1	0	1	1	0	0	0	0	0	0	0	0	0	1	0	0	0	0	0	0	1	1	0	1	1	0	0	1	0	0	0	0	0	0	0	0	0	0	0	0	1	0
P. puberula	091_01	91	i168	0	0	0	0	1	0	1	0	0	0	0	0	0	0	1	0	0	1	0	0	0	0	0	0	0	1	0	0	1	0	0	0	0	0	0	0	0	0	0	0	0	0	0	0	1	0
P. puberula	091_03	91	i169	0	1	0	0	0	0	1	0	0	0	0	0	0	0	0	0	0	1	0	0	0	0	0	0	1	0	0	0	1	0	0	0	0	0	0	0	0	0	0	0	0	0	0	0	1	0
P. puberula	091_07	91	i170	0	0	0	0	0	0	1	1	0	0	0	1	0	0	0	0	0	1	0	0	0	0	0	0	1	1	0	0	1	0	0	0	0	0	0	0	0	0	0	0	0	0	0	0	1	0
P. puberula	091_12	91	i171	0	0	0	0	1	0	1	1	0	0	0	0	0	0	0	0	0	1	0	0	0	0	0	0	1	1	0	0	0	0	0	0	0	0	0	0	0	0	0	0	0	0	0	0	1	0
P. puberula	092_03	92	i172	0	0	0	0	1	0	1	0	0	0	0	0	0	0	0	0	0	1	0	0	0	0	1	0	1	1	0	0	1	0	0	0	0	0	0	0	0	0	0	0	0	0	0	0	1	0
P. puberula	092_05	92	i173	0	0	0	0	1	0	1	0	0	1	0	0	0	0	0	0	0	1	0	0	0	0	0	0	1	0	0	1	1	0	0	0	0	0	0	0	0	0	0	0	0	0	0	0	1	0
P. puberula	092_07	92	i174	0	0	0	0	1	0	1	0	0	1	0	0	0	0	0	0	0	1	0	0	0	0	0	0	1	1	0	0	1	0	0	0	0	0	0	0	0	0	0	0	0	0	0	0	1	0
P. puberula	092_08	92	i175	0	0	0	0	1	0	1	0	0	1	0	0	0	0	0	0	0	1	0	0	0	0	0	0	1	0	0	0	0	0	0	0	0	0	0	0	0	0	0	1	0	0	0	0	1	0
P. puberula	092_10	92	i176	0	0	0	0	1	0	1	0	0	1	0	0	0	0	0	0	0	1	0	0	0	0	0	0	1	0	0	1	0	0	0	0	0	0	0	0	0	0	0	0	0	0	0	0	1	0
P. puberula	095_03	95	i177	0	1	0	0	0	0	1	0	0	0	1	0	0	0	0	0	0	1	0	0	0	0	0	0	0	0	0	0	1	0	0	0	0	0	0	0	0	0	0	0	0	0	0	0	0	0
P. puberula	095_07	95	i178	0	0	0	0	1	0	0	0	0	0	1	0	0	0	0	0	0	1	0	0	0	0	0	0	1	1	0	0	1	0	0	0	0	0	0	0	0	0	0	0	0	0	0	0	1	0
P. puberula	095_10	95	i179	0	0	0	0	1	0	1	0	0	0	0	0	0	0	0	0	0	1	0	0	0	0	1	0	1	1	0	0	0	0	0	0	0	0	0	0	0	0	0	0	0	0	0	0	1	0
P. puberula	095_11	95	i180	0	0	0	0	1	0	1	0	0	0	0	0	0	0	0	0	0	1	0	0	0	0	1	0	1	0	0	0	1	0	0	0	0	0	0	0	0	0	0	0	0	0	0	0	1	1
P. puberula	095_12	95	i181	0	0	0	1	0	0	1	0	0	1	0	0	0	0	1	0	0	1	0	0	0	0	1	0	1	1	0	0	1	0	0	0	0	0	0	0	1	0	0	0	0	0	0	0	0	0
P. puberula	095_13	95	i182	0	0	0	0	1	0	1	0	0	0	0	0	0	0	0	0	0	1	0	0	0	0	1	0	1	0	0	1	0	0	0	0	0	0	0	0	0	0	0	0	0	0	0	0	1	0
P. puberula	098_18	98	i183	0	1	0	0	1	0	1	1	0	1	0	0	0	0	0	0	0	1	0	0	0	0	1	0	1	0	0	0	1	0	0	1	0	0	0	1	0	0	0	0	0	0	0	0	1	0
P. puberula	100_01	100	i184	0	1	0	0	0	0	1	0	0	0	0	0	0	0	0	0	0	1	0	0	0	0	0	0	1	1	0	0	1	0	0	0	0	0	0	0	0	0	0	0	0	0	0	0	1	0
P. puberula	100_02	100	i185	0	0	0	0	0	0	1	1	0	0	0	0	0	0	0	0	0	1	0	0	0	0	1	0	1	1	0	1	1	0	0	1	0	0	0	0	0	0	0	0	0	0	0	0	1	0
P. puberula	100_04	100	i186	0	0	0	0	0	0	1	1	0	0	0	0	0	0	0	0	0	1	0	0	0	0	1	0	1	1	0	1	1	0	0	1	0	0	0	0	0	0	0	0	0	0	0	0	1	0
P. puberula	100_07	100	i187	0	0	0	0	1	0	1	0	0	0	0	0	0	0	0	0	0	1	0	0	0	0	1	0	1	1	0	1	1	0	0	1	0	0	0	0	0	0	0	0	0	0	0	0	1	0
P. puberula	100_11	100	i188	0	0	0	0	1	0	1	0	0	0	1	0	0	0	0	0	0	1	0	0	0	0	0	0	1	1	0	0	1	0	0	0	0	0	0	0	0	0	0	0	0	0	0	0	1	0
P. puberula	104_06	104	i189	0	0	0	0	0	0	1	0	0	0	0	0	0	0	0	0	0	1	0	0	0	0	0	0	1	0	0	0	0	0	0	0	0	0	0	0	0	0	0	0	0	0	0	0	1	0
P. puberula	104_11	104	i190	0	1	0	0	0	0	1	0	0	0	0	0	0	0	0	0	0	1	0	0	0	0	1	0	1	1	0	0	0	0	0	0	0	0	0	0	0	0	0	0	0	0	0	0	1	0
P. puberula	104_13	104	i191	0	1	0	0	0	0	1	0	0	0	0	0	0	0	0	0	0	1	0	0	0	0	0	0	1	1	0	0	1	0	0	0	0	0	0	0	0	0	0	0	0	0	0	0	1	0
P. puberula	104_14	104	i192	0	1	0	0	0	0	1	0	1	0	0	0	0	0	0	0	0	1	0	0	0	0	0	0	1	0	0	1	1	0	0	0	0	0	0	0	0	0	0	0	0	0	0	0	1	0
P. puberula	104_18	104	i193	0	0	0	0	0	0	1	0	0	0	0	0	0	0	0	0	0	1	0	0	0	0	0	0	1	1	0	0	1	0	0	0	0	0	0	1	0	0	0	0	0	0	0	0	1	0
P. puberula	108_05	108	i194	0	1	0	0	0	0	1	0	0	0	0	0	0	0	1	0	0	1	0	0	0	0	0	0	1	1	0	0	0	0	0	0	0	0	0	0	0	0	0	0	0	0	0	0	1	1
P. puberula	108_08	108	i195	0	1	0	0	0	0	1	0	0	1	0	0	0	0	1	0	0	1	0	0	0	0	0	0	1	1	0	0	1	0	0	0	0	0	0	0	0	0	0	0	0	0	0	0	1	0
P. puberula	111_04	111	i196	0	1	0	0	1	0	1	1	0	0	0	0	0	0	0	0	0	1	0	0	0	0	1	0	1	0	0	0	1	0	0	1	0	1	0	0	0	0	0	0	0	0	0	0	1	0
P. puberula	111_06	111	i197	0	0	0	0	1	0	1	0	0	0	0	0	0	0	0	0	0	1	0	0	0	1	0	0	1	1	0	0	1	0	0	1	0	0	0	0	0	0	0	0	0	0	0	0	1	0
P. puberula	111_10	111	i198	0	1	0	0	1	0	1	1	0	1	0	0	0	0	0	0	0	1	0	0	0	0	1	0	1	1	0	0	1	0	0	1	0	0	0	1	0	0	0	0	0	0	0	0	1	0
P. puberula	111_11	111	i199	0	1	0	0	1	0	1	1	0	0	0	0	0	0	0	0	0	1	0	0	0	0	1	0	1	0	0	0	1	0	0	1	0	1	0	0	0	0	0	0	0	0	0	0	1	0
P. puberula	111_13	111	i200	0	0	0	0	1	0	1	0	0	0	0	0	0	0	0	0	0	1	0	0	0	1	0	0	1	1	0	0	1	0	0	1	0	1	0	0	0	0	0	0	0	0	0	0	1	0
P. puberula	112_03	112	i201	1	0	0	0	1	0	1	0	0	0	0	0	0	0	0	0	0	1	0	0	0	0	0	0	1	1	0	0	0	0	0	0	0	0	0	0	0	0	0	0	0	0	0	0	1	0
P. puberula	112_07	112	i202	0	1	0	0	1	0	1	0	0	0	0	0	0	0	0	0	0	1	0	0	0	0	0	0	1	0	0	0	1	0	0	0	0	0	0	0	0	0	0	0	0	0	0	0	1	0
P. puberula	112_11	112	i203	0	1	0	0	0	0	1	0	0	0	0	0	0	0	0	0	0	1	0	0	0	0	0	0	1	1	0	0	1	0	0	0	0	1	0	0	0	0	0	0	0	0	0	0	1	0
P. puberula	117_04	117	i204	0	0	0	0	0	0	1	0	0	0	0	0	0	0	0	0	0	1	0	0	0	0	0	0	1	1	0	1	0	0	0	0	0	0	0	0	0	0	0	0	0	0	0	0	1	0
P. puberula	117_05	117	i205	0	0	0	0	1	0	1	0	0	0	0	0	0	0	0	0	0	1	0	0	0	0	0	0	1	1	0	0	1	0	0	0	0	0	0	0	0	0	0	0	0	0	0	0	1	0
P. puberula	117_07	117	i206	1	0	0	0	0	0	1	0	0	0	0	0	0	0	0	0	0	1	0	0	0	0	0	0	1	1	0	1	0	0	0	1	0	0	0	0	0	0	0	0	1	0	0	0	1	0
P. puberula	117_08	117	i207	1	0	0	0	0	0	1	0	0	0	0	0	0	0	0	0	0	1	0	0	0	0	1	0	1	1	0	1	1	0	0	1	0	0	0	0	0	0	0	0	0	0	0	0	1	0
P. puberula	117_11	117	i208	1	0	0	0	0	0	1	0	0	0	0	0	0	0	0	0	0	1	0	0	0	0	1	0	1	1	0	0	1	0	0	1	0	0	0	0	0	0	0	1	0	0	0	0	1	0
P. puberula	117_19	117	i209	0	0	0	0	1	0	1	0	0	0	0	0	0	0	0	0	0	1	0	0	0	0	0	0	1	1	0	1	1	0	0	0	0	0	0	0	0	0	0	0	0	0	0	0	1	0
P. puberula	122_05	122	i210	0	1	0	0	0	0	1	0	0	0	0	0	0	0	0	0	0	1	0	0	0	0	0	0	1	1	0	0	0	0	0	0	0	0	0	0	0	0	0	0	0	0	0	0	1	0
P. puberula	122_06	122	i211	0	0	0	0	1	0	1	1	0	0	0	0	0	0	0	0	0	1	0	0	0	0	1	0	1	0	0	0	1	1	0	0	0	0	0	0	0	0	0	0	0	0	0	0	1	0
P. puberula	122_08	122	i212	0	0	0	0	1	0	1	1	0	0	0	0	0	0	0	0	0	1	0	0	0	0	0	0	1	1	0	1	1	0	0	1	0	0	0	0	0	0	0	1	0	0	0	0	1	0
P. puberula	122_14	122	i213	0	1	0	0	0	0	1	0	0	0	0	0	0	0	0	0	0	1	0	0	0	0	0	0	1	1	0	1	0	0	0	0	1	0	0	0	0	0	0	0	0	0	0	0	1	0
P. puberula	125_05	125	i214	0	0	0	0	1	0	1	0	0	0	0	0	0	0	0	0	0	1	0	0	0	0	0	0	1	0	0	1	0	0	0	1	0	0	0	0	0	0	0	0	0	0	0	0	1	0
P. puberula	125_06	125	i215	0	0	0	0	1	0	1	0	0	0	0	0	0	0	0	0	0	1	0	0	0	0	1	0	1	1	0	0	1	0	0	1	0	0	0	0	0	0	0	0	0	0	0	0	1	0
P. puberula	129_06	129	i216	0	0	0	0	0	0	1	0	0	0	0	0	0	0	0	0	0	1	0	0	0	0	0	0	1	1	0	1	1	0	0	1	0	0	0	0	0	0	0	0	0	0	0	0	1	0
P. puberula	132_02	132	i217	0	0	0	0	1	0	1	0	0	1	0	0	0	0	0	0	0	1	0	0	0	1	0	0	1	0	0	1	1	0	0	1	0	0	0	0	0	0	0	0	0	0	0	0	1	0
P. puberula	134_01	134	i218	0	1	0	0	0	0	1	0	0	1	0	0	0	0	0	0	0	1	0	0	0	0	1	0	1	0	0	0	1	0	0	0	0	0	0	0	0	0	0	0	0	0	0	0	1	0
P. puberula	134_11	134	i219	0	1	0	0	0	0	1	0	0	1	0	0	0	0	1	0	0	1	0	0	0	0	0	0	1	1	0	0	0	0	0	0	0	0	0	0	0	0	0	0	0	0	0	0	1	0
P. puberula	143_03	143	i220	0	1	0	0	1	0	1	1	0	1	0	0	0	0	0	0	0	1	0	0	0	0	0	0	1	1	0	0	1	0	0	1	0	1	0	0	0	0	0	0	0	0	0	0	1	0
P. puberula	143_04	143	i221	1	0	0	0	1	0	1	0	0	0	0	0	0	0	0	0	0	1	0	0	0	0	0	0	1	1	0	0	1	0	0	1	0	0	0	0	0	0	0	0	0	0	0	0	1	0
P. puberula	147_02	147	i222	0	0	0	0	0	0	1	1	0	0	0	0	0	0	1	0	0	1	0	0	0	0	0	0	1	1	0	0	0	0	0	1	0	0	0	0	0	0	0	1	0	0	0	0	1	0
P. puberula	147_03	147	i223	0	0	0	0	0	0	1	1	0	0	0	0	0	0	1	0	0	1	0	0	0	0	0	0	1	1	0	0	0	0	0	1	0	0	0	0	0	0	0	0	0	0	0	0	1	0
P. puberula	150_05	150	i224	0	0	0	0	0	0	1	1	0	0	0	0	0	0	1	0	0	1	0	0	0	0	1	0	1	1	0	0	0	0	0	1	0	0	0	0	0	0	0	0	1	0	0	0	1	0
P. puberula	150_13	150	i225	1	1	0	0	1	0	1	1	0	0	0	0	0	0	0	0	0	1	0	0	0	1	0	0	1	1	0	0	0	0	0	1	0	0	0	0	0	0	0	0	0	0	0	0	1	0
P. puberula	150_18	150	i226	0	0	0	0	1	0	1	0	0	0	0	1	0	0	0	0	0	1	0	0	0	0	1	0	1	1	0	0	1	0	0	1	0	0	0	0	0	0	0	0	0	0	0	0	1	0
P. puberula	151_03	151	i227	0	1	0	0	0	0	1	0	0	0	0	0	0	0	0	0	0	1	0	0	0	0	1	0	1	0	0	0	1	0	0	0	0	0	0	0	0	0	0	0	0	0	0	0	1	0
P. puberula	151_09	151	i228	0	1	0	0	1	0	1	0	0	0	0	0	0	0	0	0	0	1	0	0	0	0	1	0	1	1	0	0	1	0	0	0	0	0	0	0	0	0	0	0	0	0	0	0	1	0
P. puberula	151_11	151	i229	0	0	0	0	0	0	1	0	0	0	0	0	0	0	0	0	0	1	0	0	0	0	0	0	1	0	0	0	1	0	0	0	0	0	0	1	0	0	0	0	0	0	0	0	1	0
P. puberula	154_09	154	i230	0	0	0	0	0	0	1	0	0	0	0	0	0	0	1	0	0	1	0	0	0	1	1	0	1	0	0	0	1	0	0	1	0	0	0	1	0	0	0	0	0	0	0	0	1	0
P. puberula	169_02	169	i231	0	0	0	0	1	0	1	0	0	0	0	0	0	0	0	0	0	1	0	0	0	0	0	0	1	0	0	0	1	0	0	0	0	0	0	0	0	0	0	0	0	0	0	0	1	0
P. puberula	169_14	169	i232	0	0	0	0	1	0	1	0	0	0	0	0	0	0	0	0	0	1	0	0	0	0	0	0	1	0	0	1	1	0	0	0	0	0	0	0	0	0	0	0	0	0	0	0	1	0
P. puberula	169_17	169	i233	0	0	0	0	1	0	1	0	0	0	0	0	0	0	0	0	0	1	0	0	0	0	0	0	0	0	0	0	1	0	0	0	0	0	0	0	0	0	0	0	0	0	0	0	1	0
P. puberula	169_18	169	i234	0	0	0	0	1	0	1	0	0	1	0	0	0	0	0	0	0	1	0	0	0	0	0	0	1	1	0	1	1	0	0	0	0	0	0	0	0	0	0	0	0	0	0	0	1	0
P. puberula	173_03	173	i235	0	1	0	0	0	1	1	0	0	0	0	0	0	0	0	0	0	1	0	0	0	1	1	0	1	1	0	1	1	0	0	1	0	0	0	0	0	0	0	0	1	0	0	0	1	0
P. puberula	173_07	173	i236	0	1	0	0	1	0	1	0	0	0	0	0	0	0	1	0	0	1	0	0	0	0	1	0	1	1	0	1	1	0	0	1	0	0	0	0	0	0	0	0	0	0	0	0	1	0
P. puberula	175_06	175	i237	0	1	0	0	0	0	1	0	0	0	0	0	0	0	0	0	0	1	0	0	0	1	0	0	1	1	0	0	0	0	0	1	0	0	0	0	0	0	0	0	0	0	0	0	1	0
P. puberula	180_01	180	i238	0	1	0	0	1	0	1	0	0	0	0	0	0	0	0	0	0	1	0	0	0	0	1	0	1	1	0	0	1	0	0	1	0	0	0	0	0	0	0	0	0	0	0	0	1	0
P. puberula	180_06	180	i239	0	1	0	0	1	0	1	0	0	0	0	0	0	0	0	0	0	1	0	0	0	0	1	0	1	1	0	0	0	0	0	1	0	0	0	0	0	0	0	0	0	0	0	0	1	0
P. puberula	182_02	182	i240	0	1	0	0	1	0	1	0	0	0	0	0	0	0	0	0	0	1	0	0	0	0	0	0	1	1	0	0	1	0	0	1	0	0	0	0	0	0	0	0	0	0	0	0	1	0
P. puberula	184_03	184	i241	0	1	0	0	1	0	1	0	0	0	0	0	0	0	1	0	0	1	0	0	0	0	1	0	1	1	0	0	1	0	0	1	0	0	0	0	0	0	0	0	0	0	0	0	1	0
P. puberula	184_06	184	i242	0	0	0	0	0	0	1	0	0	0	0	0	0	0	1	0	0	1	0	0	0	0	1	0	1	1	0	0	1	0	0	1	0	0	0	0	1	0	0	0	0	0	0	0	1	0
P. puberula	185_03	185	i243	0	0	0	0	1	0	1	0	1	0	0	0	0	0	0	0	0	1	0	0	0	0	1	0	1	0	0	0	1	0	0	1	0	0	0	0	0	0	0	0	0	0	0	0	1	0
P. puberula	185_04	185	i244	0	1	0	0	0	0	1	0	1	0	0	0	0	0	1	0	0	1	0	0	0	1	0	0	1	1	0	0	0	0	0	1	1	0	0	0	0	0	0	1	0	0	0	0	1	0
P. puberula	185_06	185	i245	0	1	0	0	1	0	1	0	1	0	0	0	0	0	1	0	0	1	0	0	0	0	0	0	1	0	0	0	0	0	0	0	0	0	0	0	0	0	0	0	0	0	0	0	1	0
P. puberula	185_07	185	i246	0	1	0	0	1	0	1	0	0	0	0	0	0	0	1	0	0	1	0	0	0	0	0	0	1	0	0	0	0	0	0	0	0	0	0	0	0	0	0	0	0	0	0	0	1	0
P. puberula	186_03	186	i247	0	0	0	0	0	1	1	0	0	0	0	0	0	0	0	0	0	1	0	0	0	0	1	0	1	1	0	0	1	0	0	1	0	0	0	0	0	0	0	0	0	0	0	0	1	0
P. puberula	186_05	186	i248	0	1	0	0	1	0	1	0	0	1	0	0	0	0	0	0	0	1	0	0	0	1	0	0	1	1	0	1	1	0	0	1	0	0	0	0	0	0	0	0	0	0	0	0	1	0
P. puberula	186_06	186	i249	0	0	0	0	1	0	1	0	0	0	0	0	0	0	1	0	0	1	0	0	0	0	0	0	1	1	0	1	1	0	0	1	0	0	0	0	0	0	0	0	0	0	0	0	1	0
P. puberula	189_01	189	i250	0	0	0	0	1	0	1	0	0	0	0	0	0	0	1	0	0	1	0	0	0	0	1	0	1	1	0	0	1	0	0	1	0	0	0	0	0	0	0	0	0	0	0	0	1	0
P. puberula	189_20	189	i251	0	0	0	0	1	0	1	0	0	0	0	0	0	0	0	0	0	1	0	0	0	0	1	0	1	1	0	0	1	0	0	1	0	0	0	0	0	0	0	0	0	0	0	0	1	0
P. puberula	045_38	45	i104	0	1	0	0	1	0	1	0	0	1	0	1	0	0	0	0	0	1	0	0	0	0	0	0	1	1	0	1	1	0	0	1	0	0	0	0	0	0	0	0	0	0	0	0	1	0
P. puberula	054_19	54	i119	0	0	0	0	0	0	1	0	0	0	0	0	0	0	0	0	0	1	0	0	0	1	1	0	1	1	0	0	1	0	0	1	0	0	0	0	0	0	0	0	0	0	0	0	1	0
P. puberula	069_08	69	i130	0	0	0	0	1	0	1	0	0	1	0	0	0	0	0	0	0	1	0	0	0	0	1	0	1	1	0	0	1	0	0	1	0	0	0	0	0	0	0	0	0	0	0	0	1	0
P. puberula	069_09	69	i130	0	0	0	0	1	0	1	0	0	1	0	0	0	0	0	0	0	1	0	0	0	0	1	0	1	1	0	0	1	0	0	1	0	0	0	0	0	0	0	0	0	0	0	0	1	0
P. puberula	084_07	84	i147	0	1	0	0	1	0	1	0	0	1	0	0	0	0	0	0	0	1	0	0	0	1	0	0	0	0	0	0	1	0	0	1	0	0	0	0	0	0	0	0	0	0	0	0	1	0
P. puberula	085_06	85	i148	0	1	0	0	0	0	1	0	0	1	0	0	0	0	1	0	0	1	0	0	0	0	0	0	1	1	0	0	1	0	0	1	0	1	0	0	0	0	0	0	0	0	0	0	1	0
P. puberula	087_11	87	i162	0	0	0	0	1	0	1	0	0	0	0	0	0	0	0	0	0	1	0	0	0	0	0	0	0	1	0	1	1	0	0	1	0	0	0	0	0	0	0	0	0	0	0	0	1	0
P. puberula	090_05	90	i167	1	0	0	0	1	0	1	1	0	0	0	0	0	0	0	0	0	1	0	0	0	0	0	0	1	1	0	1	1	0	0	1	0	0	0	0	0	0	0	0	0	0	0	0	1	0
P. puberula	100_12	100	i186	0	0	0	0	0	0	1	1	0	0	0	0	0	0	0	0	0	1	0	0	0	0	1	0	1	1	0	1	1	0	0	1	0	0	0	0	0	0	0	0	0	0	0	0	1	0
P. puberula	111_15	111	i198	0	1	0	0	1	0	1	1	0	1	0	0	0	0	0	0	0	1	0	0	0	0	1	0	1	1	0	0	1	0	0	1	0	0	0	1	0	0	0	0	0	0	0	0	1	0
P. puberula	117_13	117	i206	1	0	0	0	0	0	1	0	0	0	0	0	0	0	0	0	0	1	0	0	0	0	0	0	1	1	0	1	1	0	0	1	0	0	0	0	0	0	0	0	0	0	0	0	1	0
P. puberula	125_07	125	i214	0	0	0	0	1	0	1	0	0	0	0	0	0	0	0	0	0	1	0	0	0	0	0	0	1	0	0	1	1	0	0	1	0	0	0	0	0	0	0	0	0	0	0	0	1	0
P. puberula	129_11	129	i216	0	0	0	0	0	0	1	0	0	0	0	0	0	0	0	0	0	1	0	0	0	0	0	0	1	1	0	1	1	0	0	1	0	0	0	0	0	0	0	0	0	0	0	0	1	0
P. puberula	143_19	143	i220	0	1	0	0	1	0	1	1	0	1	0	0	0	0	0	0	0	1	0	0	0	0	0	0	1	1	0	0	1	0	0	1	0	1	0	0	0	0	0	0	0	0	0	0	1	0
P. puberula	175_07	175	i237	0	1	0	0	0	0	1	0	0	0	0	0	0	0	0	0	0	1	0	0	0	1	0	0	1	1	0	0	0	0	0	1	0	0	0	0	0	0	0	0	0	0	0	0	1	0
[truncated: 289 more columns]
